# Supplementary material for: A new western Canadian record of Epeoloides pilosulus (Cresson), with discussion of ecological associations, distribution and conservation status in Canada
Source: Biodivers Data J. 2018 Apr 13;(6):e22837. doi: 10.3897/BDJ.6.e22837 (PMC5911681; doi:10.3897/BDJ.6.e22837)
Supplement: Supplementary material 2 — Occurence data of Lysimachia species occurring in Canada and the United States. [file bdj-06-e22837-s002.txt]

gbifID	abstract	accessRights	accrualMethod	accrualPeriodicity	accrualPolicy	alternative	audience	available	bibliographicCitation	conformsTo	contributor	coverage	created	creator	date	dateAccepted	dateCopyrighted	dateSubmitted	description	educationLevel	extent	format	hasFormat	hasPart	hasVersion	identifier	instructionalMethod	isFormatOf	isPartOf	isReferencedBy	isReplacedBy	isRequiredBy	isVersionOf	issued	language	license	mediator	medium	modified	provenance	publisher	references	relation	replaces	requires	rights	rightsHolder	source	spatial
1836697392																										9681560										CC_BY_NC_4_0			2018-03-12T08:14Z			https://www.inaturalist.org/observations/9681560				© Asa Spade some rights reserved	Asa Spade
1836695866																										9485650										CC_BY_NC_4_0			2018-03-21T22:21Z			https://www.inaturalist.org/observations/9485650				© Angelina Vasquez some rights reserved	Angelina Vasquez
1836695160																										9360343										CC_BY_NC_4_0			2018-03-07T15:47Z			https://www.inaturalist.org/observations/9360343				© Rob Curtis some rights reserved	Rob Curtis
1836693484																										8896888										CC_BY_NC_4_0			2018-03-12T18:13Z			https://www.inaturalist.org/observations/8896888				© Paul Tavares some rights reserved	Paul Tavares
1836689749																										7615673										CC_BY_NC_4_0			2018-03-22T17:38Z			https://www.inaturalist.org/observations/7615673				© leojpa some rights reserved	leojpa
1836686721																										6484227										CC_BY_NC_4_0			2018-03-12T04:42Z			https://www.inaturalist.org/observations/6484227				© mayafav some rights reserved	mayafav
1836686452																										6386457										CC_BY_NC_4_0			2018-03-18T12:15Z			https://www.inaturalist.org/observations/6386457				© kwixted0 some rights reserved	kwixted0
1836679458																										3880249										CC_BY_NC_4_0			2018-03-19T00:26Z			https://www.inaturalist.org/observations/3880249				© Kate McNeece some rights reserved	Kate McNeece
1836676036																										17405										CC_BY_NC_4_0			2018-03-14T04:51Z			https://www.inaturalist.org/observations/17405				© Eric Hunt some rights reserved	Eric Hunt
1836672920																										10364294										CC_BY_NC_4_0			2018-03-22T23:04Z			https://www.inaturalist.org/observations/10364294				© Eric Geenen some rights reserved	Eric Geenen
1836669715																										10352168										CC_BY_NC_4_0			2018-03-22T04:05Z			https://www.inaturalist.org/observations/10352168				© Julie Pearce some rights reserved	Julie Pearce
1836665865																										10339017										CC_BY_NC_4_0			2018-03-22T12:44Z			https://www.inaturalist.org/observations/10339017				© Jamie Spence some rights reserved	Jamie Spence
1836665839																										10339015										CC_BY_NC_4_0			2018-03-22T12:44Z			https://www.inaturalist.org/observations/10339015				© Jamie Spence some rights reserved	Jamie Spence
1836663917																										10334012										CC_BY_NC_4_0			2018-03-21T02:01Z			https://www.inaturalist.org/observations/10334012				© Lew Stringer some rights reserved	Lew Stringer
1836663864																										10333534										CC_BY_NC_4_0			2018-03-22T17:19Z			https://www.inaturalist.org/observations/10333534				© Sean Blaney some rights reserved	Sean Blaney
1836663539																										10332594										CC_BY_NC_4_0			2018-03-21T12:18Z			https://www.inaturalist.org/observations/10332594				© tmanzanillo some rights reserved	tmanzanillo
1836663303																										10331374										CC_BY_NC_4_0			2018-03-21T21:34Z			https://www.inaturalist.org/observations/10331374				© James some rights reserved	James
1836662059																										10327273										CC_BY_NC_4_0			2018-03-20T19:47Z			https://www.inaturalist.org/observations/10327273				© Dawn Carrie some rights reserved	Dawn Carrie
1836660197																										10320855										CC_BY_NC_4_0			2018-03-20T06:29Z			https://www.inaturalist.org/observations/10320855				© Rebecca Marschall some rights reserved	Rebecca Marschall
1836659507																										10319214										CC_BY_NC_4_0			2018-03-21T22:21Z			https://www.inaturalist.org/observations/10319214				© Michael Max Viramontes some rights reserved	Michael Max Viramontes
1836646543																										10279864										CC_BY_NC_4_0			2018-03-19T11:51Z			https://www.inaturalist.org/observations/10279864				© Aaron Boers some rights reserved	Aaron Boers
1836646458																										10279850										CC_BY_NC_4_0			2018-03-18T02:43Z			https://www.inaturalist.org/observations/10279850				by Alison Northup no rights reserved	Alison Northup
1836645166																										10275826										CC_BY_NC_4_0			2018-03-20T02:38Z			https://www.inaturalist.org/observations/10275826				© Robert Creech some rights reserved	Robert Creech
1836643089																										10269678										CC_BY_NC_4_0			2018-03-17T07:32Z			https://www.inaturalist.org/observations/10269678				© Asa Spade some rights reserved	Asa Spade
1836640132																										10261470										CC_BY_NC_4_0			2018-03-16T21:39Z			https://www.inaturalist.org/observations/10261470				by Jesse Rorabaugh no rights reserved	Jesse Rorabaugh
1836639403																										10259393										CC_BY_NC_4_0			2018-03-16T23:32Z			https://www.inaturalist.org/observations/10259393				© kmvincent some rights reserved	kmvincent
1836636065																										10249800										CC_BY_NC_4_0			2018-03-16T04:37Z			https://www.inaturalist.org/observations/10249800				© catherine327 some rights reserved	catherine327
1836635179																										10246831										CC_BY_NC_4_0			2018-03-16T12:45Z			https://www.inaturalist.org/observations/10246831				© Jamie Spence some rights reserved	Jamie Spence
1836633745																										10242356										CC_BY_NC_4_0			2018-03-21T22:21Z			https://www.inaturalist.org/observations/10242356				© dr_greg some rights reserved	dr_greg
1836627323																										10225596										CC_BY_NC_4_0			2018-03-15T04:36Z			https://www.inaturalist.org/observations/10225596				© J Berner some rights reserved	J Berner
1836623264																										10215308										CC_BY_NC_4_0			2018-03-13T14:59Z			https://www.inaturalist.org/observations/10215308				© conormcmahon some rights reserved	conormcmahon
1836622392																										10212544										CC_BY_NC_4_0			2018-03-13T23:37Z			https://www.inaturalist.org/observations/10212544				© Jamie Spence some rights reserved	Jamie Spence
1836622341																										10212395										CC_BY_NC_4_0			2018-03-13T13:34Z			https://www.inaturalist.org/observations/10212395				© Jamie Spence some rights reserved	Jamie Spence
1836621998																										10211860										CC_BY_NC_4_0			2018-03-13T02:52Z			https://www.inaturalist.org/observations/10211860				© conormcmahon some rights reserved	conormcmahon
1836621698																										10211032										CC_BY_NC_4_0			2018-03-20T21:01Z			https://www.inaturalist.org/observations/10211032				© conormcmahon some rights reserved	conormcmahon
1836621358																										10209686										CC_BY_NC_4_0			2018-03-13T17:28Z			https://www.inaturalist.org/observations/10209686				© catherineklatt some rights reserved	catherineklatt
1836621133																										10209098										CC_BY_NC_4_0			2018-03-13T00:10Z			https://www.inaturalist.org/observations/10209098				© debaraj some rights reserved	debaraj
1836619099																										10202436										CC_BY_NC_4_0			2018-03-13T02:20Z			https://www.inaturalist.org/observations/10202436				© Rob Routledge some rights reserved	Rob Routledge
1836614933																										10191339										CC_BY_NC_4_0			2018-03-13T23:19Z			https://www.inaturalist.org/observations/10191339				© amunozledo some rights reserved	amunozledo
1836613395																										10187235										CC_BY_NC_4_0			2018-03-12T02:58Z			https://www.inaturalist.org/observations/10187235				© Kristyn Boza some rights reserved	Kristyn Boza
1836612465																										10184482										CC_BY_NC_4_0			2018-03-11T19:13Z			https://www.inaturalist.org/observations/10184482				© jillcrosthwaite some rights reserved	jillcrosthwaite
1836610083																										10177481										CC_BY_NC_4_0			2018-03-11T13:56Z			https://www.inaturalist.org/observations/10177481				© Jamie Spence some rights reserved	Jamie Spence
1836609973																										10177374										CC_BY_NC_4_0			2018-03-11T13:56Z			https://www.inaturalist.org/observations/10177374				© Jamie Spence some rights reserved	Jamie Spence
1836608760																										10173565										CC_BY_NC_4_0			2018-03-11T00:36Z			https://www.inaturalist.org/observations/10173565				© John Griffith some rights reserved	John Griffith
1836607491																										10169473										CC_BY_NC_4_0			2018-03-10T20:52Z			https://www.inaturalist.org/observations/10169473				© Jamie Spence some rights reserved	Jamie Spence
1836605048																										10162457										CC_BY_NC_4_0			2018-03-10T07:36Z			https://www.inaturalist.org/observations/10162457				© Anne Parsons some rights reserved	Anne Parsons
1836603599																										10159332										CC_BY_NC_4_0			2018-03-10T07:38Z			https://www.inaturalist.org/observations/10159332				© A. Flinn some rights reserved	A. Flinn
1836600786																										10149442										CC_BY_NC_4_0			2018-03-09T11:20Z			https://www.inaturalist.org/observations/10149442				© Jamie Spence some rights reserved	Jamie Spence
1836600689																										10149260										CC_BY_NC_4_0			2018-03-09T07:11Z			https://www.inaturalist.org/observations/10149260				© Jamie Spence some rights reserved	Jamie Spence
1836598458																										10143144										CC_BY_NC_4_0			2018-03-21T22:21Z			https://www.inaturalist.org/observations/10143144				© Jacob Gonzales some rights reserved	Jacob Gonzales
1836598426																										10143003										CC_BY_NC_4_0			2018-03-09T00:46Z			https://www.inaturalist.org/observations/10143003				© cyberkittyn some rights reserved	cyberkittyn
1836597530																										10140770										CC_BY_NC_4_0			2018-03-09T11:06Z			https://www.inaturalist.org/observations/10140770				© D.J. McNeil some rights reserved	D.J. McNeil
1836595160																										10134147										CC_BY_NC_4_0			2018-03-08T04:17Z			https://www.inaturalist.org/observations/10134147				© Brent Turcotte some rights reserved	Brent Turcotte
1836595107																										10134146										CC_BY_NC_4_0			2018-03-08T11:43Z			https://www.inaturalist.org/observations/10134146				© Brent Turcotte some rights reserved	Brent Turcotte
1836595042																										10134145										CC_BY_NC_4_0			2018-03-08T11:43Z			https://www.inaturalist.org/observations/10134145				© Brent Turcotte some rights reserved	Brent Turcotte
1836593191																										10128752										CC_BY_NC_4_0			2018-03-08T02:06Z			https://www.inaturalist.org/observations/10128752				© deberly some rights reserved	deberly
1836593085																										10128408										CC_BY_NC_4_0			2018-03-08T05:29Z			https://www.inaturalist.org/observations/10128408				© Joelle Belmonte some rights reserved	Joelle Belmonte
1836591687																										10124744										CC_BY_NC_4_0			2018-03-07T13:41Z			https://www.inaturalist.org/observations/10124744				© John Carlson some rights reserved	John Carlson
1836591350																										10123999										CC_BY_NC_4_0			2018-03-07T15:40Z			https://www.inaturalist.org/observations/10123999				© sarnett some rights reserved	sarnett
1836591064																										10123311										CC_BY_NC_4_0			2018-03-07T21:54Z			https://www.inaturalist.org/observations/10123311				© Tony Iwane some rights reserved	Tony Iwane
1836587845																										10115089										CC_BY_NC_4_0			2018-03-19T00:02Z			https://www.inaturalist.org/observations/10115089				by Sara Hollerich Giles no rights reserved	Sara Hollerich Giles
1836587099																										10112961										CC_BY_NC_4_0			2018-03-06T19:46Z			https://www.inaturalist.org/observations/10112961				© Tony some rights reserved	Tony
1836586080																										10110622										CC_BY_NC_4_0			2018-03-07T05:43Z			https://www.inaturalist.org/observations/10110622				© Madeline McLemore some rights reserved	Madeline McLemore
1836584845																										10108034										CC_BY_NC_4_0			2018-03-06T04:54Z			https://www.inaturalist.org/observations/10108034				© catherineklatt some rights reserved	catherineklatt
1836584566																										10107290										CC_BY_NC_4_0			2018-03-06T17:56Z			https://www.inaturalist.org/observations/10107290				© Adam Searcy some rights reserved	Adam Searcy
1836581454																										10098614										CC_BY_NC_4_0			2018-03-05T15:00Z			https://www.inaturalist.org/observations/10098614				© Sara Rall some rights reserved	Sara Rall
1836580730																										10096919										CC_BY_NC_4_0			2018-03-05T15:05Z			https://www.inaturalist.org/observations/10096919				© deekyn some rights reserved	deekyn
1836576555																										10086866										CC_BY_NC_4_0			2018-03-05T02:28Z			https://www.inaturalist.org/observations/10086866				© Joanne Redwood some rights reserved	Joanne Redwood
1836576383																										10086487										CC_BY_NC_4_0			2018-03-04T23:43Z			https://www.inaturalist.org/observations/10086487				© Sara Rall some rights reserved	Sara Rall
1836576372																										10086435										CC_BY_NC_4_0			2018-03-04T19:30Z			https://www.inaturalist.org/observations/10086435				by Brady Reed no rights reserved	Brady Reed
1836571272																										10072882										CC_BY_NC_4_0			2018-03-05T19:20Z			https://www.inaturalist.org/observations/10072882				© Dawn Carrie some rights reserved	Dawn Carrie
1836570891																										10071410										CC_BY_NC_4_0			2018-03-07T00:02Z			https://www.inaturalist.org/observations/10071410				© Richard Graham-Bruno some rights reserved	Richard Graham-Bruno
1836569942																										10068564										CC_BY_NC_4_0			2018-03-04T03:03Z			https://www.inaturalist.org/observations/10068564				© catherineklatt some rights reserved	catherineklatt
1836569705																										10067867										CC_BY_NC_4_0			2018-03-04T16:58Z			https://www.inaturalist.org/observations/10067867				© Emily Hjalmarson some rights reserved	Emily Hjalmarson
1836568633																										10065129										CC_BY_NC_4_0			2018-03-03T08:56Z			https://www.inaturalist.org/observations/10065129				© avocat some rights reserved	avocat
1836568263																										10063976										CC_BY_NC_4_0			2018-03-03T18:08Z			https://www.inaturalist.org/observations/10063976				© Jamie Spence some rights reserved	Jamie Spence
1836568208																										10064082										CC_BY_NC_4_0			2018-03-03T18:07Z			https://www.inaturalist.org/observations/10064082				© Jamie Spence some rights reserved	Jamie Spence
1836567007																										10061438										CC_BY_NC_4_0			2018-03-03T01:16Z			https://www.inaturalist.org/observations/10061438				© David Sarkozi some rights reserved	David Sarkozi
1836565727																										10056740										CC_BY_NC_4_0			2018-03-03T02:54Z			https://www.inaturalist.org/observations/10056740				© chihuahuaman some rights reserved	chihuahuaman
1836565444																										10055458										CC_BY_NC_4_0			2018-03-02T20:27Z			https://www.inaturalist.org/observations/10055458				© Jason King some rights reserved	Jason King
1836564090																										10044757										CC_BY_NC_4_0			2018-03-11T07:33Z			https://www.inaturalist.org/observations/10044757				© sarahnwilson some rights reserved	sarahnwilson
1831238595																										9998140										CC_BY_NC_4_0			2018-02-27T23:51Z			https://www.inaturalist.org/observations/9998140				© sedge some rights reserved	sedge
1831238338																										9996725										CC_BY_NC_4_0			2018-02-26T03:05Z			https://www.inaturalist.org/observations/9996725				© Tony some rights reserved	Tony
1831235751																										9989893										CC_BY_NC_4_0			2018-02-25T18:14Z			https://www.inaturalist.org/observations/9989893				© Joanne Redwood some rights reserved	Joanne Redwood
1831235537																										9988892										CC_BY_NC_4_0			2018-02-25T15:50Z			https://www.inaturalist.org/observations/9988892				© Joanne Redwood some rights reserved	Joanne Redwood
1831234463																										9985872										CC_BY_NC_4_0			2018-02-27T01:55Z			https://www.inaturalist.org/observations/9985872				© Shawn Billerman some rights reserved	Shawn Billerman
1831231381																										9975165										CC_BY_NC_4_0			2018-02-24T07:10Z			https://www.inaturalist.org/observations/9975165				© murphyae some rights reserved	murphyae
1831225327																										9959118										CC_BY_NC_4_0			2018-02-27T02:53Z			https://www.inaturalist.org/observations/9959118				© fisherd some rights reserved	fisherd
1831224557																										9957114										CC_BY_NC_4_0			2018-02-27T15:35Z			https://www.inaturalist.org/observations/9957114				© benandkerstyn some rights reserved	benandkerstyn
1831223591																										9953986										CC_BY_NC_4_0			2018-02-22T06:37Z			https://www.inaturalist.org/observations/9953986				© Wyatt some rights reserved	Wyatt
1831223291																										9953043										CC_BY_NC_4_0			2018-02-22T13:36Z			https://www.inaturalist.org/observations/9953043				© christine123 some rights reserved	christine123
1831221736																										9949689										CC_BY_NC_4_0			2018-02-22T04:31Z			https://www.inaturalist.org/observations/9949689				© christine123 some rights reserved	christine123
1831218607																										9941478										CC_BY_NC_4_0			2018-03-02T04:03Z			https://www.inaturalist.org/observations/9941478				© larry24 some rights reserved	larry24
1831216581																										9936154										CC_BY_NC_4_0			2018-02-21T10:38Z			https://www.inaturalist.org/observations/9936154				© David Badke some rights reserved	David Badke
1831214396																										9930624										CC_BY_NC_4_0			2018-02-20T11:30Z			https://www.inaturalist.org/observations/9930624				© Shujie Silvia Li some rights reserved	Shujie Silvia Li
1831213356																										9927856										CC_BY_NC_4_0			2018-02-21T20:52Z			https://www.inaturalist.org/observations/9927856				© David Sarkozi some rights reserved	David Sarkozi
1831213113																										9927516										CC_BY_NC_4_0			2018-02-20T03:12Z			https://www.inaturalist.org/observations/9927516				© christine123 some rights reserved	christine123
1831212147																										9925265										CC_BY_NC_4_0			2018-02-20T01:04Z			https://www.inaturalist.org/observations/9925265				© christine123 some rights reserved	christine123
1831209822																										9919400										CC_BY_NC_4_0			2018-02-20T08:02Z			https://www.inaturalist.org/observations/9919400				© mcaple some rights reserved	mcaple
1831208426																										9916083										CC_BY_NC_4_0			2018-02-19T16:18Z			https://www.inaturalist.org/observations/9916083				© vivienneo some rights reserved	vivienneo
1831206440																										9910774										CC_BY_NC_4_0			2018-02-19T04:15Z			https://www.inaturalist.org/observations/9910774				© Shaun Michael some rights reserved	Shaun Michael
1831205685																										9909297										CC_BY_NC_4_0			2018-02-21T14:04Z			https://www.inaturalist.org/observations/9909297				© plantcollector some rights reserved	plantcollector
1831202116																										9900433										CC_BY_NC_4_0			2018-02-18T14:11Z			https://www.inaturalist.org/observations/9900433				© ndavis1618 some rights reserved	ndavis1618
1831200582																										9896367										CC_BY_NC_4_0			2018-02-18T10:45Z			https://www.inaturalist.org/observations/9896367				© Bert Harris some rights reserved	Bert Harris
1831200035																										9893921										CC_BY_NC_4_0			2018-02-18T14:17Z			https://www.inaturalist.org/observations/9893921				© Liam O'Brien some rights reserved	Liam O'Brien
1831197129																										9886155										CC_BY_NC_4_0			2018-02-17T02:45Z			https://www.inaturalist.org/observations/9886155				© Don Loarie some rights reserved	Don Loarie
1831193351																										9877016										CC_BY_NC_4_0			2018-03-06T07:23Z			https://www.inaturalist.org/observations/9877016				© Megan Hughes some rights reserved	Megan Hughes
1831188437																										9864563										CC_BY_NC_4_0			2018-02-16T20:19Z			https://www.inaturalist.org/observations/9864563				© Bill Miller some rights reserved	Bill Miller
1831182012																										9846232										CC_BY_NC_4_0			2018-02-13T15:57Z			https://www.inaturalist.org/observations/9846232				© aarongunnar some rights reserved	aarongunnar
1831169707																										9816353										CC_BY_NC_4_0			2018-02-12T20:22Z			https://www.inaturalist.org/observations/9816353				© Philip Woods some rights reserved	Philip Woods
1831168662																										9812922										CC_BY_NC_4_0			2018-03-05T03:53Z			https://www.inaturalist.org/observations/9812922				© Tony some rights reserved	Tony
1831161012																										9544634										CC_BY_NC_4_0			2018-02-21T00:45Z			https://www.inaturalist.org/observations/9544634				© Erik Danielsen some rights reserved	Erik Danielsen
1831160953																										9544630										CC_BY_NC_4_0			2018-02-21T00:45Z			https://www.inaturalist.org/observations/9544630				© Erik Danielsen some rights reserved	Erik Danielsen
1831160061																										9456538										CC_BY_NC_4_0			2018-02-13T05:33Z			https://www.inaturalist.org/observations/9456538				© dr_greg some rights reserved	dr_greg
1831157525																										9094665										CC_BY_NC_4_0			2018-02-13T18:41Z			https://www.inaturalist.org/observations/9094665				© bkorol some rights reserved	bkorol
1831143664																										7334122										CC_BY_NC_4_0			2018-03-01T17:37Z			https://www.inaturalist.org/observations/7334122				© Kelly some rights reserved	Kelly
1831143543																										7321754										CC_BY_NC_4_0			2018-03-02T05:27Z			https://www.inaturalist.org/observations/7321754				© Adam Huggins some rights reserved	Adam Huggins
1831142797																										7183356										CC_BY_NC_4_0			2017-08-01T15:14Z			https://www.inaturalist.org/observations/7183356				© Mary Krieger some rights reserved	Mary Krieger
1831142631																										7153059										CC_BY_NC_4_0			2017-08-13T07:09Z			https://www.inaturalist.org/observations/7153059				© Mary Krieger some rights reserved	Mary Krieger
1831141610																										6973963										CC_BY_NC_4_0			2018-03-02T04:58Z			https://www.inaturalist.org/observations/6973963				© Adam Huggins some rights reserved	Adam Huggins
1831141420																										6951311										CC_BY_NC_4_0			2018-03-02T04:54Z			https://www.inaturalist.org/observations/6951311				© Adam Huggins some rights reserved	Adam Huggins
1831140565																										6804787										CC_BY_NC_4_0			2018-03-01T23:32Z			https://www.inaturalist.org/observations/6804787				© Gena Bentall some rights reserved	Gena Bentall
1831140353																										677802										CC_BY_NC_4_0			2018-02-14T20:35Z			https://www.inaturalist.org/observations/677802				© cassi saari some rights reserved	cassi saari
1831140226																										6760712										CC_BY_NC_4_0			2017-07-06T08:43Z			https://www.inaturalist.org/observations/6760712				© Ben Phalan some rights reserved	Ben Phalan
1831139911																										6703396										CC_BY_NC_4_0			2017-06-18T22:40Z			https://www.inaturalist.org/observations/6703396				© Mary Krieger some rights reserved	Mary Krieger
1831139793																										6694436										CC_BY_NC_4_0			2018-02-11T20:06Z			https://www.inaturalist.org/observations/6694436				© Lee Elliott some rights reserved	Lee Elliott
1831137566																										6444046										CC_BY_NC_4_0			2018-03-01T22:34Z			https://www.inaturalist.org/observations/6444046				© David Badke some rights reserved	David Badke
1831137480																										6446533										CC_BY_NC_4_0			2018-02-24T09:48Z			https://www.inaturalist.org/observations/6446533				© Megan Kossa some rights reserved	Megan Kossa
1831136852																										6428611										CC_BY_NC_4_0			2018-02-15T00:58Z			https://www.inaturalist.org/observations/6428611				© Juliet Oshiro some rights reserved	Juliet Oshiro
1831135996																										6291754										CC_BY_NC_4_0			2018-02-15T00:57Z			https://www.inaturalist.org/observations/6291754				© Juliet Oshiro some rights reserved	Juliet Oshiro
1831135861																										6272683										CC_BY_NC_4_0			2018-03-03T18:29Z			https://www.inaturalist.org/observations/6272683				© Erica Barkley some rights reserved	Erica Barkley
1831135487																										620949										CC_BY_NC_4_0			2018-02-13T22:18Z			https://www.inaturalist.org/observations/620949				© rachyrach some rights reserved	rachyrach
1831135199																										6143727										CC_BY_NC_4_0			2017-05-11T20:06Z			https://www.inaturalist.org/observations/6143727				© Ben Phalan some rights reserved	Ben Phalan
1831135127																										6136209										CC_BY_NC_4_0			2018-02-18T21:41Z			https://www.inaturalist.org/observations/6136209				© vicsch some rights reserved	vicsch
1831131196																										575496										CC_BY_NC_4_0			2017-05-16T06:51Z			https://www.inaturalist.org/observations/575496				by Justin no rights reserved	Justin
1831114975																										3511016										CC_BY_NC_4_0			2016-06-25T21:09Z			https://www.inaturalist.org/observations/3511016				© Liana May some rights reserved	Liana May
1831114793																										3486906										CC_BY_NC_4_0			2016-06-21T04:36Z			https://www.inaturalist.org/observations/3486906				© Liana May some rights reserved	Liana May
1831113447																										3174521										CC_BY_NC_4_0			2017-05-16T06:38Z			https://www.inaturalist.org/observations/3174521				by Justin no rights reserved	Justin
1831106718																										1826731										CC_BY_NC_4_0			2018-02-16T01:56Z			https://www.inaturalist.org/observations/1826731				by Charlie Hohn no rights reserved	Charlie Hohn
1831106649																										1817272										CC_BY_NC_4_0			2018-02-16T01:51Z			https://www.inaturalist.org/observations/1817272				by Charlie Hohn no rights reserved	Charlie Hohn
1831105912																										1707765										CC_BY_NC_4_0			2018-02-13T21:36Z			https://www.inaturalist.org/observations/1707765				© aarongunnar some rights reserved	aarongunnar
1831105393																										1639742										CC_BY_NC_4_0			2018-02-21T02:13Z			https://www.inaturalist.org/observations/1639742				© Corey Lange some rights reserved	Corey Lange
1831105026																										1573911										CC_BY_NC_4_0			2018-03-05T21:57Z			https://www.inaturalist.org/observations/1573911				© Alex Palmer some rights reserved	Alex Palmer
1831102237																										1080110										CC_BY_NC_4_0			2018-02-15T03:49Z			https://www.inaturalist.org/observations/1080110				© Mattie Altenberger some rights reserved	Mattie Altenberger
1831100318																										10047291										CC_BY_NC_4_0			2018-03-03T07:34Z			https://www.inaturalist.org/observations/10047291				© Serena Flowers some rights reserved	Serena Flowers
1831090937																										10018593										CC_BY_NC_4_0			2018-02-27T13:07Z			https://www.inaturalist.org/observations/10018593				© Joe Bartok some rights reserved	Joe Bartok
1831090935																										10018612										CC_BY_NC_4_0			2018-02-27T14:16Z			https://www.inaturalist.org/observations/10018612				© Joe Bartok some rights reserved	Joe Bartok
1831090904																										10018579										CC_BY_NC_4_0			2018-02-27T14:17Z			https://www.inaturalist.org/observations/10018579				© Joe Bartok some rights reserved	Joe Bartok
1831090836																										10018605										CC_BY_NC_4_0			2018-02-27T13:07Z			https://www.inaturalist.org/observations/10018605				© Joe Bartok some rights reserved	Joe Bartok
1831090811																										10018624										CC_BY_NC_4_0			2018-02-27T14:46Z			https://www.inaturalist.org/observations/10018624				© Joe Bartok some rights reserved	Joe Bartok
1831090161																										10015154										CC_BY_NC_4_0			2018-02-27T15:40Z			https://www.inaturalist.org/observations/10015154				© Serena Galindo some rights reserved	Serena Galindo
1831089362																										10013029										CC_BY_NC_4_0			2018-02-27T05:53Z			https://www.inaturalist.org/observations/10013029				© Pauline Singleton some rights reserved	Pauline Singleton
1831088446																										10010350										CC_BY_NC_4_0			2018-03-07T06:03Z			https://www.inaturalist.org/observations/10010350				© Sierra Stromberg some rights reserved	Sierra Stromberg
1831084623																										10000385										CC_BY_NC_4_0			2018-02-27T04:06Z			https://www.inaturalist.org/observations/10000385				© jbechard some rights reserved	jbechard
1828987328																										http://n2t.net/ark:/65665/3fe147eb3-769e-4c18-bff4-ce650b200492										CC0_1_0
1828984153																										http://n2t.net/ark:/65665/3ec0c8430-9773-40e5-92d5-6b8c229f456d										CC0_1_0
1828982836																										http://n2t.net/ark:/65665/3e444c5e7-756b-4304-825e-b4dcadab68cf										CC0_1_0
1828980621																										http://n2t.net/ark:/65665/3d74bc221-68a7-4e2e-b8eb-16be2acda58c										CC0_1_0
1828978015																										http://n2t.net/ark:/65665/3c899d871-5f1b-4c13-a8cf-6b65942797c8										CC0_1_0
1828976074																										http://n2t.net/ark:/65665/3be35ca90-06f4-4790-8f1e-d8424fdc611a										CC0_1_0
1828949912																										http://n2t.net/ark:/65665/3accf3675-040e-4cc6-b71b-15042b394064										CC0_1_0
1828943942																										http://n2t.net/ark:/65665/3938b18a8-01ea-40b3-aa46-cc3db4befdf8										CC0_1_0
1828931508																										urn:catalog:BUT:Herb:155375									en	CC0_1_0
1828928691																										http://n2t.net/ark:/65665/35cb6ada4-a654-46d4-905f-87ea49d57aad										CC0_1_0
1828927180																										http://n2t.net/ark:/65665/355e55d34-3d1e-48b7-bcce-4af4ce48c3b2										CC0_1_0
1828925265																										http://n2t.net/ark:/65665/34ad63d6d-68c2-4c60-b751-b9a56efcbfb4										CC0_1_0
1828916629																										http://n2t.net/ark:/65665/318c53ad4-c6b2-4662-8119-767e44e606a0										CC0_1_0
1828913043																										http://n2t.net/ark:/65665/3049d3792-96de-4598-b3b3-91d236582a66										CC0_1_0
1828872408		http://biodiversity.ku.edu/research/university-kansas-biodiversity-institute-data-publication-and-use-norms																								39eab45b-5ade-4932-8514-3a8287aaba3a									en	CC_BY_4_0			2018-02-19T18:21Z
1828795615		http://ucjeps.berkeley.edu/consortium/data_use_terms.html																								http://ucjeps.berkeley.edu/cgi-bin/new_detail.pl?VVC3363&related=yes										CC_BY_NC_4_0						http://ucjeps.berkeley.edu/cgi-bin/new_detail.pl?VVC3363&related=yes				https://creativecommons.org/licenses/by-nd/4.0/
1828794189		http://ucjeps.berkeley.edu/consortium/data_use_terms.html																								http://ucjeps.berkeley.edu/cgi-bin/new_detail.pl?UCD168257&related=yes										CC_BY_NC_4_0						http://ucjeps.berkeley.edu/cgi-bin/new_detail.pl?UCD168257&related=yes				https://creativecommons.org/licenses/by-nd/4.0/
1828777366		http://ucjeps.berkeley.edu/consortium/data_use_terms.html																								http://ucjeps.berkeley.edu/cgi-bin/new_detail.pl?CHSC117436&related=yes										CC_BY_NC_4_0						http://ucjeps.berkeley.edu/cgi-bin/new_detail.pl?CHSC117436&related=yes				https://creativecommons.org/licenses/by-nd/4.0/
1828777057		http://ucjeps.berkeley.edu/consortium/data_use_terms.html																								http://ucjeps.berkeley.edu/cgi-bin/new_detail.pl?CHSC116707&related=yes										CC_BY_NC_4_0						http://ucjeps.berkeley.edu/cgi-bin/new_detail.pl?CHSC116707&related=yes				https://creativecommons.org/licenses/by-nd/4.0/
1828776961		http://ucjeps.berkeley.edu/consortium/data_use_terms.html																								http://ucjeps.berkeley.edu/cgi-bin/new_detail.pl?CHSC116985&related=yes										CC_BY_NC_4_0						http://ucjeps.berkeley.edu/cgi-bin/new_detail.pl?CHSC116985&related=yes				https://creativecommons.org/licenses/by-nd/4.0/
1828776862		http://ucjeps.berkeley.edu/consortium/data_use_terms.html																								http://ucjeps.berkeley.edu/cgi-bin/new_detail.pl?CHSC116622&related=yes										CC_BY_NC_4_0						http://ucjeps.berkeley.edu/cgi-bin/new_detail.pl?CHSC116622&related=yes				https://creativecommons.org/licenses/by-nd/4.0/
1828776780		http://ucjeps.berkeley.edu/consortium/data_use_terms.html																								http://ucjeps.berkeley.edu/cgi-bin/new_detail.pl?CHSC116719&related=yes										CC_BY_NC_4_0						http://ucjeps.berkeley.edu/cgi-bin/new_detail.pl?CHSC116719&related=yes				https://creativecommons.org/licenses/by-nd/4.0/
1828775940		http://ucjeps.berkeley.edu/consortium/data_use_terms.html																								http://ucjeps.berkeley.edu/cgi-bin/new_detail.pl?CHSC115448&related=yes										CC_BY_NC_4_0						http://ucjeps.berkeley.edu/cgi-bin/new_detail.pl?CHSC115448&related=yes				https://creativecommons.org/licenses/by-nd/4.0/
1828775233		http://ucjeps.berkeley.edu/consortium/data_use_terms.html																								cfe38a22-199f-4989-bc54										CC_BY_NC_4_0						http://ucjeps.berkeley.edu/cgi-bin/new_detail.pl?JEPS127880&related=yes
1826458326									Trientalis borealis (CMNPYM 759)																	f24a519f-0c33-c334-809c-ad08f91e6ca8									eng	CC_BY_4_0			2017-11-20T18:15Z								Canadian Museum of Nature
1826456907									Lysimachia nummularia (CMNPYM 345)																	d0a224fc-75f5-5f54-2d86-f953ebbd588c									eng	CC_BY_4_0			2017-11-20T18:15Z								Canadian Museum of Nature
1826448826									Lysimachia thyrsiflora (CMNPYM 3879)																	43de6eea-1088-0884-bd9e-92c9e8b29b95									eng	CC_BY_4_0			2017-11-20T18:15Z								Canadian Museum of Nature
1822115934																										TAIF:PLANT:336488:1:1:440820										CC_BY_NC_4_0			2014-04-24T16:15Z
1821940424																										TAIF:PLANT:181263:1:1:258557										CC_BY_NC_4_0			2006-07-21T02:00Z
1820375081									Trientalis borealis (CBU CBU3926)																	ACAD:CBU:22528									en	CC0_1_0						http://procyon.acadiau.ca/ecsmith/cgi-bin/specimen.cgi?acad,22528					Acadia University
1820374924									Trientalis borealis (CBU CBU3441)																	ACAD:CBU:22325									en	CC0_1_0			2006-08-14T02:00Z			http://procyon.acadiau.ca/ecsmith/cgi-bin/specimen.cgi?acad,22325					Acadia University
1820374466									Lysimachia thyrsiflora (CBU CBU3539)																	ACAD:CBU:22426									en	CC0_1_0						http://procyon.acadiau.ca/ecsmith/cgi-bin/specimen.cgi?acad,22426					Acadia University
1820374332									Lysimachia ciliata (CBU CBU2163)																	ACAD:CBU:21888									en	CC0_1_0			2012-06-29T02:00Z			http://procyon.acadiau.ca/ecsmith/cgi-bin/specimen.cgi?acad,21888					Acadia University
1820374295									Trientalis borealis (CBU CBU3238)																	ACAD:CBU:22280									en	CC0_1_0			2006-08-14T02:00Z			http://procyon.acadiau.ca/ecsmith/cgi-bin/specimen.cgi?acad,22280					Acadia University
1820374274									Lysimachia terrestris (CBU CBU1283)																	ACAD:CBU:22221									en	CC0_1_0						http://procyon.acadiau.ca/ecsmith/cgi-bin/specimen.cgi?acad,22221					Acadia University
1820374255									Lysimachia terrestris (CBU CBU3055)																	ACAD:CBU:22142									en	CC0_1_0			2012-02-19T01:00Z			http://procyon.acadiau.ca/ecsmith/cgi-bin/specimen.cgi?acad,22142					Acadia University
1820374253									Glaux maritima (CBU CBU1282)																	ACAD:CBU:22220									en	CC0_1_0						http://procyon.acadiau.ca/ecsmith/cgi-bin/specimen.cgi?acad,22220					Acadia University
1820374120									Trientalis borealis (CBU CBU1284)																	ACAD:CBU:21648									en	CC0_1_0			2006-08-14T02:00Z			http://procyon.acadiau.ca/ecsmith/cgi-bin/specimen.cgi?acad,21648					Acadia University
1820374091									Lysimachia terrestris (CBU CBU2566)																	ACAD:CBU:22023									en	CC0_1_0			2006-08-14T02:00Z			http://procyon.acadiau.ca/ecsmith/cgi-bin/specimen.cgi?acad,22023					Acadia University
1820373853									Lysimachia nummularia (CBU CBU1788)																	ACAD:CBU:21769									en	CC0_1_0			2006-08-14T02:00Z			http://procyon.acadiau.ca/ecsmith/cgi-bin/specimen.cgi?acad,21769					Acadia University
1820373499									Lysimachia terrestris (CBU CBU411)																	ACAD:CBU:21409									en	CC0_1_0			2006-08-14T02:00Z			http://procyon.acadiau.ca/ecsmith/cgi-bin/specimen.cgi?acad,21409					Acadia University
1820373480									Glaux maritima (CBU CBU410)																	ACAD:CBU:21408									en	CC0_1_0			2006-08-14T02:00Z			http://procyon.acadiau.ca/ecsmith/cgi-bin/specimen.cgi?acad,21408					Acadia University
1820373476									Lysimachia terrestris (CBU CBU412)																	ACAD:CBU:21410									en	CC0_1_0			2006-08-14T02:00Z			http://procyon.acadiau.ca/ecsmith/cgi-bin/specimen.cgi?acad,21410					Acadia University
1820373437									Trientalis borealis (CBU CBU28)																	ACAD:CBU:21306									en	CC0_1_0			2006-08-14T02:00Z			http://procyon.acadiau.ca/ecsmith/cgi-bin/specimen.cgi?acad,21306					Acadia University
1808368548																										urn:catalog:USF:Herb:94419									en	CC_BY_4_0
1808368514																										urn:catalog:USF:Herb:82776									en	CC_BY_4_0
1808368504																										urn:catalog:USF:Herb:78196									en	CC_BY_4_0
1808368503																										urn:catalog:USF:Herb:67610									en	CC_BY_4_0
1808368440																										urn:catalog:USF:Herb:97436									en	CC_BY_4_0
1808368423																										urn:catalog:USF:Herb:86515									en	CC_BY_4_0
1808368402																										urn:catalog:USF:Herb:64345									en	CC_BY_4_0
1808368398																										urn:catalog:USF:Herb:63774									en	CC_BY_4_0
1808368397																										urn:catalog:USF:Herb:63732									en	CC_BY_4_0
1808368396																										urn:catalog:USF:Herb:63731									en	CC_BY_4_0
1808368393																										urn:catalog:USF:Herb:62099									en	CC_BY_4_0
1808368392																										urn:catalog:USF:Herb:60471									en	CC_BY_4_0
1808368389																										urn:catalog:USF:Herb:60435									en	CC_BY_4_0
1808368339																										urn:catalog:USF:Herb:36318									en	CC_BY_4_0
1808368307																										urn:catalog:USF:Herb:33724									en	CC_BY_4_0
1808368300																										urn:catalog:USF:Herb:59975									en	CC_BY_4_0
1808368272																										urn:catalog:USF:Herb:41108									en	CC_BY_4_0
1808368189																										urn:catalog:USF:Herb:27679									en	CC_BY_4_0
1808368188																										urn:catalog:USF:Herb:275904									en	CC_BY_4_0
1808368138																										urn:catalog:USF:Herb:213030									en	CC_BY_4_0
1808368137																										urn:catalog:USF:Herb:213033									en	CC_BY_4_0
1808368131																										urn:catalog:USF:Herb:210430									en	CC_BY_4_0
1808368088																										urn:catalog:USF:Herb:268130									en	CC_BY_4_0
1808368053																										urn:catalog:USF:Herb:214945									en	CC_BY_4_0
1808368048																										urn:catalog:USF:Herb:213081									en	CC_BY_4_0
1808367989																										urn:catalog:USF:Herb:20090									en	CC_BY_4_0
1808367980																										urn:catalog:USF:Herb:197194									en	CC_BY_4_0
1808367907																										urn:catalog:USF:Herb:17239									en	CC_BY_4_0
1808367891																										urn:catalog:USF:Herb:200332									en	CC_BY_4_0
1808367887																										urn:catalog:USF:Herb:199406									en	CC_BY_4_0
1808367886																										urn:catalog:USF:Herb:198885									en	CC_BY_4_0
1808367884																										urn:catalog:USF:Herb:19789									en	CC_BY_4_0
1808367837																										urn:catalog:USF:Herb:182421									en	CC_BY_4_0
1808367807																										urn:catalog:USF:Herb:16605									en	CC_BY_4_0
1808367791																										urn:catalog:USF:Herb:163237									en	CC_BY_4_0
1808367766																										urn:catalog:USF:Herb:14331									en	CC_BY_4_0
1808367765																										urn:catalog:USF:Herb:14344									en	CC_BY_4_0
1808367763																										urn:catalog:USF:Herb:14336									en	CC_BY_4_0
1808367762																										urn:catalog:USF:Herb:14332									en	CC_BY_4_0
1808367761																										urn:catalog:USF:Herb:14335									en	CC_BY_4_0
1808367760																										urn:catalog:USF:Herb:14323									en	CC_BY_4_0
1808367752																										urn:catalog:USF:Herb:1385									en	CC_BY_4_0
1808367747																										urn:catalog:USF:Herb:137823									en	CC_BY_4_0
1808367746																										urn:catalog:USF:Herb:138098									en	CC_BY_4_0
1808367725																										urn:catalog:USF:Herb:131094									en	CC_BY_4_0
1808367696																										urn:catalog:USF:Herb:163999									en	CC_BY_4_0
1808367689																										urn:catalog:USF:Herb:161810									en	CC_BY_4_0
1808367662																										urn:catalog:USF:Herb:14430									en	CC_BY_4_0
1808367661																										urn:catalog:USF:Herb:14345									en	CC_BY_4_0
1808367660																										urn:catalog:USF:Herb:14334									en	CC_BY_4_0
1808367658																										urn:catalog:USF:Herb:14343									en	CC_BY_4_0
1808367657																										urn:catalog:USF:Herb:14333									en	CC_BY_4_0
1808367656																										urn:catalog:USF:Herb:14330									en	CC_BY_4_0
1808367651																										urn:catalog:USF:Herb:138612									en	CC_BY_4_0
1808367627																										urn:catalog:USF:Herb:128813									en	CC_BY_4_0
1808367623																										urn:catalog:USF:Herb:1273									en	CC_BY_4_0
1808367606																										urn:catalog:USF:Herb:119973									en	CC_BY_4_0
1808367605																										urn:catalog:USF:Herb:118638									en	CC_BY_4_0
1808367602																										urn:catalog:USF:Herb:118637									en	CC_BY_4_0
1808367576																										urn:catalog:USF:Herb:118716									en	CC_BY_4_0
1808367569																										urn:catalog:USF:Herb:116573									en	CC_BY_4_0
1808367549																										urn:catalog:USF:Herb:115363									en	CC_BY_4_0
1808367548																										urn:catalog:USF:Herb:115356									en	CC_BY_4_0
1808367547																										urn:catalog:USF:Herb:115388									en	CC_BY_4_0
1808367546																										urn:catalog:USF:Herb:115387									en	CC_BY_4_0
1808367545																										urn:catalog:USF:Herb:115362									en	CC_BY_4_0
1808367544																										urn:catalog:USF:Herb:115357									en	CC_BY_4_0
1808367543																										urn:catalog:USF:Herb:115361									en	CC_BY_4_0
1808367516																										urn:catalog:USF:Herb:104097									en	CC_BY_4_0
1808367510																										urn:catalog:USF:Herb:104096									en	CC_BY_4_0
1808367500																										urn:catalog:USF:Herb:118636									en	CC_BY_4_0
1808367499																										urn:catalog:USF:Herb:118494									en	CC_BY_4_0
1808367491																										urn:catalog:USF:Herb:115360									en	CC_BY_4_0
1808367490																										urn:catalog:USF:Herb:115352									en	CC_BY_4_0
1808367489																										urn:catalog:USF:Herb:115358									en	CC_BY_4_0
1807332241																										9805953										CC_BY_NC_4_0			2018-02-10T17:38Z			https://www.inaturalist.org/observations/9805953				© bkinder832 some rights reserved	bkinder832
1807328014																										9784924										CC_BY_NC_4_0			2018-02-09T06:52Z			https://www.inaturalist.org/observations/9784924				© Vanessa Voelker some rights reserved	Vanessa Voelker
1807317108																										9753277										CC_BY_NC_4_0			2018-02-06T20:54Z			https://www.inaturalist.org/observations/9753277				© John Brew some rights reserved	John Brew
1807316941																										9753058										CC_BY_NC_4_0			2018-02-10T21:53Z			https://www.inaturalist.org/observations/9753058				© blkillin some rights reserved	blkillin
1807313492																										9743667										CC_BY_NC_4_0			2018-02-20T00:28Z			https://www.inaturalist.org/observations/9743667				© Wyatt some rights reserved	Wyatt
1807313137																										9742573										CC_BY_NC_4_0			2018-02-05T23:39Z			https://www.inaturalist.org/observations/9742573				© Gordon Neish some rights reserved	Gordon Neish
1807311603																										9738319										CC_BY_NC_4_0			2018-02-05T20:02Z			https://www.inaturalist.org/observations/9738319				© Chris Cameron some rights reserved	Chris Cameron
1807307795																										9729533										CC_BY_NC_4_0			2018-02-04T18:42Z			https://www.inaturalist.org/observations/9729533				© Lois Lindberg some rights reserved	Lois Lindberg
1807303476																										9718659										CC_BY_NC_4_0			2018-02-04T03:45Z			https://www.inaturalist.org/observations/9718659				© Sara Rall some rights reserved	Sara Rall
1807301394																										9712519										CC_BY_NC_4_0			2018-02-03T23:25Z			https://www.inaturalist.org/observations/9712519				© rfkmack08 some rights reserved	rfkmack08
1807301003																										9711631										CC_BY_NC_4_0			2018-02-07T18:15Z			https://www.inaturalist.org/observations/9711631				© bkinder832 some rights reserved	bkinder832
1807299447																										9705635										CC_BY_NC_4_0			2018-02-02T23:04Z			https://www.inaturalist.org/observations/9705635				© sea-kangaroo some rights reserved	sea-kangaroo
1807298641																										9702127										CC_BY_NC_4_0			2018-02-02T15:56Z			https://www.inaturalist.org/observations/9702127				© Anne Parsons some rights reserved	Anne Parsons
1807297090																										9697894										CC_BY_NC_4_0			2018-02-02T12:08Z			https://www.inaturalist.org/observations/9697894				© catherineklatt some rights reserved	catherineklatt
1807293842																										9689202										CC_BY_NC_4_0			2018-02-01T05:10Z			https://www.inaturalist.org/observations/9689202				© rfkmack08 some rights reserved	rfkmack08
1807293009																										9687069										CC_BY_NC_4_0			2018-02-02T00:57Z			https://www.inaturalist.org/observations/9687069				© christine123 some rights reserved	christine123
1807291769																										9683869										CC_BY_NC_4_0			2018-02-21T19:13Z			https://www.inaturalist.org/observations/9683869				© plantcollector some rights reserved	plantcollector
1807283548																										9645079										CC_BY_NC_4_0			2018-02-09T17:33Z			https://www.inaturalist.org/observations/9645079				© Pauline Singleton some rights reserved	Pauline Singleton
1807281495																										9508288										CC_BY_NC_4_0			2018-01-30T18:45Z			https://www.inaturalist.org/observations/9508288				© benandkerstyn some rights reserved	benandkerstyn
1807280531																										9294301										CC_BY_NC_4_0			2018-02-02T00:51Z			https://www.inaturalist.org/observations/9294301				© Erika Mitchell some rights reserved	Erika Mitchell
1807280530																										9294359										CC_BY_NC_4_0			2018-02-02T00:49Z			https://www.inaturalist.org/observations/9294359				© Erika Mitchell some rights reserved	Erika Mitchell
1807280501																										9283823										CC_BY_NC_4_0			2018-01-31T02:00Z			https://www.inaturalist.org/observations/9283823				© Erika Mitchell some rights reserved	Erika Mitchell
1807278914																										8797679										CC_BY_NC_4_0			2018-02-07T20:35Z			https://www.inaturalist.org/observations/8797679				© Linda Jo Conn some rights reserved	Linda Jo Conn
1807274848																										6909683										CC_BY_NC_4_0			2018-01-30T14:22Z			https://www.inaturalist.org/observations/6909683				© Tyler Christensen some rights reserved	Tyler Christensen
1807274049																										6554847										CC_BY_NC_4_0			2018-02-04T18:33Z			https://www.inaturalist.org/observations/6554847				© littleriver some rights reserved	littleriver
1807273039																										6043899										CC_BY_NC_4_0			2018-01-31T16:13Z			https://www.inaturalist.org/observations/6043899				© thesnaguy some rights reserved	thesnaguy
1807269118																										3293985										CC_BY_NC_4_0			2018-01-31T15:59Z			https://www.inaturalist.org/observations/3293985				© Ken Bosma some rights reserved	Ken Bosma
1807268828																										3065635										CC_BY_NC_4_0			2018-01-30T13:43Z			https://www.inaturalist.org/observations/3065635				© kdre some rights reserved	kdre
1807268544																										2934784										CC_BY_NC_4_0			2018-02-05T01:21Z			https://www.inaturalist.org/observations/2934784				© fishingcat some rights reserved	fishingcat
1807267506																										2053152										CC_BY_NC_4_0			2018-02-04T19:40Z			https://www.inaturalist.org/observations/2053152				by Charlie Hohn no rights reserved	Charlie Hohn
1807264440									Lysimachia thyrsiflora (ACAD ECS041546)																	ACAD:121373									en	CC0_1_0			2017-02-23T01:00Z			http://procyon.acadiau.ca/ecsmith/cgi-bin/specimen.cgi?acad,121373					Acadia University
1807264334									Trientalis borealis (ACAD ECS041636)																	ACAD:121303									en	CC0_1_0			2017-02-18T01:00Z			http://procyon.acadiau.ca/ecsmith/cgi-bin/specimen.cgi?acad,121303					Acadia University
1807264162									Lysimachia thyrsiflora (ACAD ECS041556)																	ACAD:121383									en	CC0_1_0			2017-02-23T01:00Z			http://procyon.acadiau.ca/ecsmith/cgi-bin/specimen.cgi?acad,121383					Acadia University
1807254749									Trientalis borealis (ACAD ECS030441)																	ACAD:111490									en	CC0_1_0			2013-08-20T02:00Z			http://procyon.acadiau.ca/ecsmith/cgi-bin/specimen.cgi?acad,111490					Acadia University
1807254226									Lysimachia maritima (ACAD ECS038032)																	ACAD:110742									en	CC0_1_0			2013-07-31T02:00Z			http://procyon.acadiau.ca/ecsmith/cgi-bin/specimen.cgi?acad,110742					Acadia University
1807254011									Trientalis borealis (ACAD ECS038115)																	ACAD:110594									en	CC0_1_0			2013-07-29T02:00Z			http://procyon.acadiau.ca/ecsmith/cgi-bin/specimen.cgi?acad,110594					Acadia University
1807253996									Trientalis borealis (ACAD ECS038054)																	ACAD:110710									en	CC0_1_0			2013-07-31T02:00Z			http://procyon.acadiau.ca/ecsmith/cgi-bin/specimen.cgi?acad,110710					Acadia University
1807253981									Trientalis borealis (ACAD ECS037970)																	ACAD:110832									en	CC0_1_0			2013-08-01T02:00Z			http://procyon.acadiau.ca/ecsmith/cgi-bin/specimen.cgi?acad,110832					Acadia University
1807248763									Lysimachia maritima (ACAD ECS030985)																	ACAD:98105									en	CC0_1_0			2012-08-03T02:00Z			http://procyon.acadiau.ca/ecsmith/cgi-bin/specimen.cgi?acad,98105					Acadia University
1807244442									Trientalis borealis (ACAD ECS027404)																	ACAD:72262									en	CC0_1_0			2010-05-24T02:00Z			http://procyon.acadiau.ca/ecsmith/cgi-bin/specimen.cgi?acad,72262					Acadia University
1807244296									Trientalis borealis (ACAD ECS012672)																	ACAD:72246									en	CC0_1_0			2010-05-24T02:00Z			http://procyon.acadiau.ca/ecsmith/cgi-bin/specimen.cgi?acad,72246					Acadia University
1807244290									Trientalis borealis (ACAD ECS010580)																	ACAD:72243									en	CC0_1_0			2010-05-24T02:00Z			http://procyon.acadiau.ca/ecsmith/cgi-bin/specimen.cgi?acad,72243					Acadia University
1807244278									Trientalis borealis (ACAD 58306)																	ACAD:72213									en	CC0_1_0			2010-05-24T02:00Z			http://procyon.acadiau.ca/ecsmith/cgi-bin/specimen.cgi?acad,72213					Acadia University
1807244273									Trientalis borealis (ACAD ECS012916)																	ACAD:72247									en	CC0_1_0			2012-07-18T02:00Z			http://procyon.acadiau.ca/ecsmith/cgi-bin/specimen.cgi?acad,72247					Acadia University
1807244269									Trientalis borealis (ACAD ECS027396)																	ACAD:72254									en	CC0_1_0			2012-07-27T02:00Z			http://procyon.acadiau.ca/ecsmith/cgi-bin/specimen.cgi?acad,72254					Acadia University
1807244268									Trientalis borealis (ACAD ECS015175)																	ACAD:72248									en	CC0_1_0			2012-07-27T02:00Z			http://procyon.acadiau.ca/ecsmith/cgi-bin/specimen.cgi?acad,72248					Acadia University
1807244267									Trientalis borealis (ACAD 29520)																	ACAD:72180									en	CC0_1_0			2012-07-12T02:00Z			http://procyon.acadiau.ca/ecsmith/cgi-bin/specimen.cgi?acad,72180					Acadia University
1807244261									Trientalis borealis (ACAD ECS015295)																	ACAD:72249									en	CC0_1_0			2012-07-13T02:00Z			http://procyon.acadiau.ca/ecsmith/cgi-bin/specimen.cgi?acad,72249					Acadia University
1807244258									Trientalis borealis (ACAD 18115)																	ACAD:72165									en	CC0_1_0			2010-05-24T02:00Z			http://procyon.acadiau.ca/ecsmith/cgi-bin/specimen.cgi?acad,72165					Acadia University
1807244255									Trientalis borealis (ACAD 60835)																	ACAD:72216									en	CC0_1_0			2012-07-19T02:00Z			http://procyon.acadiau.ca/ecsmith/cgi-bin/specimen.cgi?acad,72216					Acadia University
1807244252									Trientalis borealis (ACAD ECS010713)																	ACAD:72244									en	CC0_1_0			2012-07-27T02:00Z			http://procyon.acadiau.ca/ecsmith/cgi-bin/specimen.cgi?acad,72244					Acadia University
1807244250									Trientalis borealis (ACAD 62274)																	ACAD:72217									en	CC0_1_0			2011-11-03T01:00Z			http://procyon.acadiau.ca/ecsmith/cgi-bin/specimen.cgi?acad,72217					Acadia University
1807244246									Trientalis borealis (ACAD 59785)																	ACAD:72215									en	CC0_1_0			2012-07-25T02:00Z			http://procyon.acadiau.ca/ecsmith/cgi-bin/specimen.cgi?acad,72215					Acadia University
1807244242									Trientalis borealis (ACAD ECS004242)																	ACAD:72234									en	CC0_1_0			2010-05-24T02:00Z			http://procyon.acadiau.ca/ecsmith/cgi-bin/specimen.cgi?acad,72234					Acadia University
1807244237									Trientalis borealis (ACAD 11995)																	ACAD:72157									en	CC0_1_0			2010-05-24T02:00Z			http://procyon.acadiau.ca/ecsmith/cgi-bin/specimen.cgi?acad,72157					Acadia University
1807244232									Trientalis borealis (ACAD 27214)																	ACAD:72179									en	CC0_1_0			2010-05-24T02:00Z			http://procyon.acadiau.ca/ecsmith/cgi-bin/specimen.cgi?acad,72179					Acadia University
1807244228									Trientalis borealis (ACAD 31574)																	ACAD:72181									en	CC0_1_0			2012-07-17T02:00Z			http://procyon.acadiau.ca/ecsmith/cgi-bin/specimen.cgi?acad,72181					Acadia University
1807244224									Trientalis borealis (ACAD 64088)																	ACAD:72218									en	CC0_1_0			2010-05-24T02:00Z			http://procyon.acadiau.ca/ecsmith/cgi-bin/specimen.cgi?acad,72218					Acadia University
1807244219									Trientalis borealis (ACAD 14666)																	ACAD:72161									en	CC0_1_0			2010-05-24T02:00Z			http://procyon.acadiau.ca/ecsmith/cgi-bin/specimen.cgi?acad,72161					Acadia University
1807244214									Trientalis borealis (ACAD 58874)																	ACAD:72214									en	CC0_1_0			2010-05-24T02:00Z			http://procyon.acadiau.ca/ecsmith/cgi-bin/specimen.cgi?acad,72214					Acadia University
1807244189									Trientalis borealis (ACAD 68256)																	ACAD:72227									en	CC0_1_0			2010-05-24T02:00Z			http://procyon.acadiau.ca/ecsmith/cgi-bin/specimen.cgi?acad,72227					Acadia University
1807244128									Trientalis borealis (ACAD 22119)																	ACAD:72172									en	CC0_1_0			2012-07-17T02:00Z			http://procyon.acadiau.ca/ecsmith/cgi-bin/specimen.cgi?acad,72172					Acadia University
1807244122									Trientalis borealis (ACAD ECS027403)																	ACAD:72261									en	CC0_1_0			2010-05-24T02:00Z			http://procyon.acadiau.ca/ecsmith/cgi-bin/specimen.cgi?acad,72261					Acadia University
1807244116									Trientalis borealis (ACAD ECS027399)																	ACAD:72257									en	CC0_1_0			2012-07-20T02:00Z			http://procyon.acadiau.ca/ecsmith/cgi-bin/specimen.cgi?acad,72257					Acadia University
1807244112									Trientalis borealis (ACAD 67739)																	ACAD:72225									en	CC0_1_0			2012-08-07T02:00Z			http://procyon.acadiau.ca/ecsmith/cgi-bin/specimen.cgi?acad,72225					Acadia University
1807244107									Trientalis borealis (ACAD ECS006822)																	ACAD:72237									en	CC0_1_0			2010-05-24T02:00Z			http://procyon.acadiau.ca/ecsmith/cgi-bin/specimen.cgi?acad,72237					Acadia University
1807244103									Trientalis borealis (ACAD ECS009418)																	ACAD:72239									en	CC0_1_0			2010-05-24T02:00Z			http://procyon.acadiau.ca/ecsmith/cgi-bin/specimen.cgi?acad,72239					Acadia University
1807244102									Trientalis borealis (ACAD 43086)																	ACAD:72194									en	CC0_1_0			2010-05-24T02:00Z			http://procyon.acadiau.ca/ecsmith/cgi-bin/specimen.cgi?acad,72194					Acadia University
1807244101									Trientalis borealis (ACAD ECS006385)																	ACAD:72236									en	CC0_1_0			2012-07-31T02:00Z			http://procyon.acadiau.ca/ecsmith/cgi-bin/specimen.cgi?acad,72236					Acadia University
1807244098									Trientalis borealis (ACAD 64665)																	ACAD:72220									en	CC0_1_0			2010-05-24T02:00Z			http://procyon.acadiau.ca/ecsmith/cgi-bin/specimen.cgi?acad,72220					Acadia University
1807244094									Trientalis borealis (ACAD 57830)																	ACAD:72212									en	CC0_1_0			2010-05-24T02:00Z			http://procyon.acadiau.ca/ecsmith/cgi-bin/specimen.cgi?acad,72212					Acadia University
1807244091									Trientalis borealis (ACAD 33913)																	ACAD:72184									en	CC0_1_0			2012-09-04T02:00Z			http://procyon.acadiau.ca/ecsmith/cgi-bin/specimen.cgi?acad,72184					Acadia University
1807244087									Trientalis borealis (ACAD ECS027402)																	ACAD:72260									en	CC0_1_0			2010-05-24T02:00Z			http://procyon.acadiau.ca/ecsmith/cgi-bin/specimen.cgi?acad,72260					Acadia University
1807244074									Trientalis borealis (ACAD 55455)																	ACAD:72211									en	CC0_1_0			2012-08-03T02:00Z			http://procyon.acadiau.ca/ecsmith/cgi-bin/specimen.cgi?acad,72211					Acadia University
1807244072									Trientalis borealis (ACAD 36233)																	ACAD:72188									en	CC0_1_0			2012-08-05T02:00Z			http://procyon.acadiau.ca/ecsmith/cgi-bin/specimen.cgi?acad,72188					Acadia University
1807244070									Trientalis borealis (ACAD 46193)																	ACAD:72200									en	CC0_1_0			2012-08-03T02:00Z			http://procyon.acadiau.ca/ecsmith/cgi-bin/specimen.cgi?acad,72200					Acadia University
1807244068									Trientalis borealis (ACAD 36232)																	ACAD:72187									en	CC0_1_0			2012-08-02T02:00Z			http://procyon.acadiau.ca/ecsmith/cgi-bin/specimen.cgi?acad,72187					Acadia University
1807244066									Trientalis borealis (ACAD ECS009632)																	ACAD:72240									en	CC0_1_0			2010-05-24T02:00Z			http://procyon.acadiau.ca/ecsmith/cgi-bin/specimen.cgi?acad,72240					Acadia University
1807244064									Trientalis borealis (ACAD 69088)																	ACAD:72229									en	CC0_1_0			2010-05-24T02:00Z			http://procyon.acadiau.ca/ecsmith/cgi-bin/specimen.cgi?acad,72229					Acadia University
1807244063									Trientalis borealis (ACAD ECS027401)																	ACAD:72259									en	CC0_1_0			2010-05-24T02:00Z			http://procyon.acadiau.ca/ecsmith/cgi-bin/specimen.cgi?acad,72259					Acadia University
1807244062									Trientalis borealis (ACAD 16657)																	ACAD:72163									en	CC0_1_0			2012-08-06T02:00Z			http://procyon.acadiau.ca/ecsmith/cgi-bin/specimen.cgi?acad,72163					Acadia University
1807244059									Trientalis borealis (ACAD 69062)																	ACAD:72228									en	CC0_1_0			2010-05-24T02:00Z			http://procyon.acadiau.ca/ecsmith/cgi-bin/specimen.cgi?acad,72228					Acadia University
1807244057									Trientalis borealis (ACAD 22179)																	ACAD:72173									en	CC0_1_0			2012-08-07T02:00Z			http://procyon.acadiau.ca/ecsmith/cgi-bin/specimen.cgi?acad,72173					Acadia University
1807244049									Trientalis borealis (ACAD 48982)																	ACAD:72206									en	CC0_1_0			2010-05-24T02:00Z			http://procyon.acadiau.ca/ecsmith/cgi-bin/specimen.cgi?acad,72206					Acadia University
1807244048									Trientalis borealis (ACAD 67163)																	ACAD:72223									en	CC0_1_0			2010-05-24T02:00Z			http://procyon.acadiau.ca/ecsmith/cgi-bin/specimen.cgi?acad,72223					Acadia University
1807244047									Trientalis borealis (ACAD 55185)																	ACAD:72210									en	CC0_1_0			2012-07-31T02:00Z			http://procyon.acadiau.ca/ecsmith/cgi-bin/specimen.cgi?acad,72210					Acadia University
1807244045									Trientalis borealis (ACAD ECS001706)																	ACAD:72233									en	CC0_1_0			2012-07-27T02:00Z			http://procyon.acadiau.ca/ecsmith/cgi-bin/specimen.cgi?acad,72233					Acadia University
1807244044									Trientalis borealis (ACAD ECS001703)																	ACAD:72231									en	CC0_1_0			2010-05-24T02:00Z			http://procyon.acadiau.ca/ecsmith/cgi-bin/specimen.cgi?acad,72231					Acadia University
1807244041									Trientalis borealis (ACAD 17763)																	ACAD:72164									en	CC0_1_0			2010-05-24T02:00Z			http://procyon.acadiau.ca/ecsmith/cgi-bin/specimen.cgi?acad,72164					Acadia University
1807244040									Trientalis borealis (ACAD 44615)																	ACAD:72197									en	CC0_1_0			2012-07-18T02:00Z			http://procyon.acadiau.ca/ecsmith/cgi-bin/specimen.cgi?acad,72197					Acadia University
1807244037									Trientalis borealis (ACAD 21721)																	ACAD:72170									en	CC0_1_0			2010-05-24T02:00Z			http://procyon.acadiau.ca/ecsmith/cgi-bin/specimen.cgi?acad,72170					Acadia University
1807244026									Trientalis borealis (ACAD 47523)																	ACAD:72205									en	CC0_1_0			2010-05-24T02:00Z			http://procyon.acadiau.ca/ecsmith/cgi-bin/specimen.cgi?acad,72205					Acadia University
1807244017									Trientalis borealis (ACAD 21748)																	ACAD:72171									en	CC0_1_0			2010-05-24T02:00Z			http://procyon.acadiau.ca/ecsmith/cgi-bin/specimen.cgi?acad,72171					Acadia University
1807244013									Trientalis borealis (ACAD 21212)																	ACAD:72168									en	CC0_1_0			2010-05-24T02:00Z			http://procyon.acadiau.ca/ecsmith/cgi-bin/specimen.cgi?acad,72168					Acadia University
1807244003									Trientalis borealis (ACAD 47522)																	ACAD:72204									en	CC0_1_0			2010-05-24T02:00Z			http://procyon.acadiau.ca/ecsmith/cgi-bin/specimen.cgi?acad,72204					Acadia University
1807243994									Trientalis borealis (ACAD ECS010110)																	ACAD:72242									en	CC0_1_0			2010-05-24T02:00Z			http://procyon.acadiau.ca/ecsmith/cgi-bin/specimen.cgi?acad,72242					Acadia University
1807243879									Trientalis borealis (ACAD 19252)																	ACAD:72166									en	CC0_1_0			2010-05-24T02:00Z			http://procyon.acadiau.ca/ecsmith/cgi-bin/specimen.cgi?acad,72166					Acadia University
1807234315									Lysimachia ciliata (ACAD 61262)																	ACAD:50449									en	CC0_1_0			2011-06-06T02:00Z			http://procyon.acadiau.ca/ecsmith/cgi-bin/specimen.cgi?acad,50449					Acadia University
1807234305									Lysimachia thyrsiflora (ACAD 30277)																	ACAD:50496									en	CC0_1_0			2010-06-01T02:00Z			http://procyon.acadiau.ca/ecsmith/cgi-bin/specimen.cgi?acad,50496					Acadia University
1807234301									Lysimachia ciliata (ACAD 44616)																	ACAD:50424									en	CC0_1_0			2011-06-17T02:00Z			http://procyon.acadiau.ca/ecsmith/cgi-bin/specimen.cgi?acad,50424					Acadia University
1807234183									Lysimachia ciliata (ACAD 44617)																	ACAD:50425									en	CC0_1_0			2011-06-06T02:00Z			http://procyon.acadiau.ca/ecsmith/cgi-bin/specimen.cgi?acad,50425					Acadia University
1807234180									Lysimachia ciliata (ACAD 11752)																	ACAD:50402									en	CC0_1_0			2011-06-17T02:00Z			http://procyon.acadiau.ca/ecsmith/cgi-bin/specimen.cgi?acad,50402					Acadia University
1807234174									Lysimachia thyrsiflora (ACAD 61225)																	ACAD:50511									en	CC0_1_0			2010-06-01T02:00Z			http://procyon.acadiau.ca/ecsmith/cgi-bin/specimen.cgi?acad,50511					Acadia University
1807234167									Lysimachia ciliata (ACAD 14336)																	ACAD:50405									en	CC0_1_0			2011-06-17T02:00Z			http://procyon.acadiau.ca/ecsmith/cgi-bin/specimen.cgi?acad,50405					Acadia University
1807234166									Lysimachia thyrsiflora (ACAD 64749)																	ACAD:50512									en	CC0_1_0			2010-06-01T02:00Z			http://procyon.acadiau.ca/ecsmith/cgi-bin/specimen.cgi?acad,50512					Acadia University
1807234155									Lysimachia thyrsiflora (ACAD 33904)																	ACAD:50497									en	CC0_1_0			2012-09-04T02:00Z			http://procyon.acadiau.ca/ecsmith/cgi-bin/specimen.cgi?acad,50497					Acadia University
1807234153									Lysimachia thyrsiflora (ACAD 47457)																	ACAD:50504									en	CC0_1_0			2010-06-01T02:00Z			http://procyon.acadiau.ca/ecsmith/cgi-bin/specimen.cgi?acad,50504					Acadia University
1807234134									Lysimachia ciliata (ACAD 32290)																	ACAD:50420									en	CC0_1_0			2011-06-17T02:00Z			http://procyon.acadiau.ca/ecsmith/cgi-bin/specimen.cgi?acad,50420					Acadia University
1807234122									Lysimachia ciliata (ACAD ECS027439)																	ACAD:50468									en	CC0_1_0			2011-06-06T02:00Z			http://procyon.acadiau.ca/ecsmith/cgi-bin/specimen.cgi?acad,50468					Acadia University
1807233894									Lysimachia thyrsiflora (ACAD 59987)																	ACAD:50510									en	CC0_1_0			2010-06-01T02:00Z			http://procyon.acadiau.ca/ecsmith/cgi-bin/specimen.cgi?acad,50510					Acadia University
1807233891									Lysimachia ciliata (ACAD 44618)																	ACAD:50426									en	CC0_1_0			2011-06-06T02:00Z			http://procyon.acadiau.ca/ecsmith/cgi-bin/specimen.cgi?acad,50426					Acadia University
1807233881									Lysimachia ciliata (ACAD 61004)																	ACAD:50448									en	CC0_1_0			2011-06-06T02:00Z			http://procyon.acadiau.ca/ecsmith/cgi-bin/specimen.cgi?acad,50448					Acadia University
1807233874									Lysimachia ciliata (ACAD 39807)																	ACAD:50422									en	CC0_1_0			2011-06-17T02:00Z			http://procyon.acadiau.ca/ecsmith/cgi-bin/specimen.cgi?acad,50422					Acadia University
1807233872									Lysimachia ciliata (ACAD 18111)																	ACAD:50409									en	CC0_1_0			2011-06-17T02:00Z			http://procyon.acadiau.ca/ecsmith/cgi-bin/specimen.cgi?acad,50409					Acadia University
1807233849									Lysimachia thyrsiflora (ACAD 48327)																	ACAD:50506									en	CC0_1_0			2010-06-01T02:00Z			http://procyon.acadiau.ca/ecsmith/cgi-bin/specimen.cgi?acad,50506					Acadia University
1807233788									Lysimachia ciliata (ACAD ECS027437)																	ACAD:50466									en	CC0_1_0			2011-06-06T02:00Z			http://procyon.acadiau.ca/ecsmith/cgi-bin/specimen.cgi?acad,50466					Acadia University
1807233787									Lysimachia thyrsiflora (ACAD 11935)																	ACAD:50483									en	CC0_1_0			2010-06-01T02:00Z			http://procyon.acadiau.ca/ecsmith/cgi-bin/specimen.cgi?acad,50483					Acadia University
1807233771									Lysimachia ciliata (ACAD 53838)																	ACAD:50441									en	CC0_1_0			2011-06-06T02:00Z			http://procyon.acadiau.ca/ecsmith/cgi-bin/specimen.cgi?acad,50441					Acadia University
1807233767									Lysimachia thyrsiflora (ACAD ECS007026)																	ACAD:50517									en	CC0_1_0			2010-06-01T02:00Z			http://procyon.acadiau.ca/ecsmith/cgi-bin/specimen.cgi?acad,50517					Acadia University
1807233764									Lysimachia ciliata (ACAD ECS001708)																	ACAD:50460									en	CC0_1_0			2011-06-06T02:00Z			http://procyon.acadiau.ca/ecsmith/cgi-bin/specimen.cgi?acad,50460					Acadia University
1807233758									Lysimachia thyrsiflora (ACAD 16563)																	ACAD:50485									en	CC0_1_0			2012-09-04T02:00Z			http://procyon.acadiau.ca/ecsmith/cgi-bin/specimen.cgi?acad,50485					Acadia University
1807233751									Lysimachia ciliata (ACAD 64766)																	ACAD:50452									en	CC0_1_0			2011-06-06T02:00Z			http://procyon.acadiau.ca/ecsmith/cgi-bin/specimen.cgi?acad,50452					Acadia University
1807233747									Lysimachia ciliata (ACAD 50075)																	ACAD:50431									en	CC0_1_0			2011-06-06T02:00Z			http://procyon.acadiau.ca/ecsmith/cgi-bin/specimen.cgi?acad,50431					Acadia University
1807233740									Lysimachia ciliata (ACAD ECS027438)																	ACAD:50467									en	CC0_1_0			2011-06-06T02:00Z			http://procyon.acadiau.ca/ecsmith/cgi-bin/specimen.cgi?acad,50467					Acadia University
1807233738									Lysimachia ciliata (ACAD ECS004301)																	ACAD:50461									en	CC0_1_0			2011-06-06T02:00Z			http://procyon.acadiau.ca/ecsmith/cgi-bin/specimen.cgi?acad,50461					Acadia University
1807233737									Lysimachia ciliata (ACAD ECS027441)																	ACAD:50470									en	CC0_1_0			2011-06-06T02:00Z			http://procyon.acadiau.ca/ecsmith/cgi-bin/specimen.cgi?acad,50470					Acadia University
1807233733									Lysimachia ciliata (ACAD 53839)																	ACAD:50442									en	CC0_1_0			2011-06-06T02:00Z			http://procyon.acadiau.ca/ecsmith/cgi-bin/specimen.cgi?acad,50442					Acadia University
1807233729									Lysimachia ciliata (ACAD 66186)																	ACAD:50456									en	CC0_1_0			2011-06-06T02:00Z			http://procyon.acadiau.ca/ecsmith/cgi-bin/specimen.cgi?acad,50456					Acadia University
1807233727									Lysimachia thyrsiflora (ACAD ECS014382)																	ACAD:50521									en	CC0_1_0			2012-09-04T02:00Z			http://procyon.acadiau.ca/ecsmith/cgi-bin/specimen.cgi?acad,50521					Acadia University
1807233723									Lysimachia ciliata (ACAD 12517)																	ACAD:50403									en	CC0_1_0			2011-06-17T02:00Z			http://procyon.acadiau.ca/ecsmith/cgi-bin/specimen.cgi?acad,50403					Acadia University
1807233721									Lysimachia thyrsiflora (ACAD ECS027414)																	ACAD:50522									en	CC0_1_0			2010-06-01T02:00Z			http://procyon.acadiau.ca/ecsmith/cgi-bin/specimen.cgi?acad,50522					Acadia University
1807233717									Lysimachia thyrsiflora (ACAD ECS004312)																	ACAD:50516									en	CC0_1_0			2010-06-01T02:00Z			http://procyon.acadiau.ca/ecsmith/cgi-bin/specimen.cgi?acad,50516					Acadia University
1807233716									Lysimachia ciliata (ACAD ECS008362)																	ACAD:50462									en	CC0_1_0			2011-06-06T02:00Z			http://procyon.acadiau.ca/ecsmith/cgi-bin/specimen.cgi?acad,50462					Acadia University
1807233715									Lysimachia ciliata (ACAD 50076)																	ACAD:50432									en	CC0_1_0			2011-06-06T02:00Z			http://procyon.acadiau.ca/ecsmith/cgi-bin/specimen.cgi?acad,50432					Acadia University
1807233714									Lysimachia ciliata (ACAD 53720)																	ACAD:50440									en	CC0_1_0			2011-06-06T02:00Z			http://procyon.acadiau.ca/ecsmith/cgi-bin/specimen.cgi?acad,50440					Acadia University
1807233713									Lysimachia thyrsiflora (ACAD ECS008379)																	ACAD:50518									en	CC0_1_0			2010-06-01T02:00Z			http://procyon.acadiau.ca/ecsmith/cgi-bin/specimen.cgi?acad,50518					Acadia University
1807233712									Lysimachia ciliata (ACAD ECS027461)																	ACAD:50474									en	CC0_1_0			2011-06-06T02:00Z			http://procyon.acadiau.ca/ecsmith/cgi-bin/specimen.cgi?acad,50474					Acadia University
1807233711									Lysimachia thyrsiflora (ACAD ECS008736)																	ACAD:50519									en	CC0_1_0			2010-06-01T02:00Z			http://procyon.acadiau.ca/ecsmith/cgi-bin/specimen.cgi?acad,50519					Acadia University
1807233701									Lysimachia ciliata (ACAD 53905)																	ACAD:50443									en	CC0_1_0			2011-06-06T02:00Z			http://procyon.acadiau.ca/ecsmith/cgi-bin/specimen.cgi?acad,50443					Acadia University
1807233685									Lysimachia ciliata (ACAD ECS027442)																	ACAD:50471									en	CC0_1_0			2011-06-06T02:00Z			http://procyon.acadiau.ca/ecsmith/cgi-bin/specimen.cgi?acad,50471					Acadia University
1807233682									Lysimachia thyrsiflora (ACAD 66059)																	ACAD:50513									en	CC0_1_0			2010-06-01T02:00Z			http://procyon.acadiau.ca/ecsmith/cgi-bin/specimen.cgi?acad,50513					Acadia University
1807233663									Lysimachia ciliata (ACAD 70812)																	ACAD:50459									en	CC0_1_0			2011-06-06T02:00Z			http://procyon.acadiau.ca/ecsmith/cgi-bin/specimen.cgi?acad,50459					Acadia University
1807233598									Lysimachia ciliata (ACAD 54780)																	ACAD:50444									en	CC0_1_0			2011-06-06T02:00Z			http://procyon.acadiau.ca/ecsmith/cgi-bin/specimen.cgi?acad,50444					Acadia University
1807233593									Lysimachia ciliata (ACAD 57722)																	ACAD:50445									en	CC0_1_0			2011-06-06T02:00Z			http://procyon.acadiau.ca/ecsmith/cgi-bin/specimen.cgi?acad,50445					Acadia University
1807233592									Lysimachia thyrsiflora (ACAD 33905)																	ACAD:50498									en	CC0_1_0			2012-08-07T02:00Z			http://procyon.acadiau.ca/ecsmith/cgi-bin/specimen.cgi?acad,50498					Acadia University
1807233588									Lysimachia ciliata (ACAD 48037)																	ACAD:50429									en	CC0_1_0			2011-06-06T02:00Z			http://procyon.acadiau.ca/ecsmith/cgi-bin/specimen.cgi?acad,50429					Acadia University
1807232865									Trientalis borealis subsp. borealis (ACAD 53422)																	ACAD:47777									en	CC0_1_0			2010-05-24T02:00Z			http://procyon.acadiau.ca/ecsmith/cgi-bin/specimen.cgi?acad,47777					Acadia University
1807231612									Lysimachia quadrifolia (ACAD 59011)																	ACAD:43598									en	CC0_1_0			2015-09-04T02:00Z			http://procyon.acadiau.ca/ecsmith/cgi-bin/specimen.cgi?acad,43598					Acadia University
1807231611									Lysimachia vulgaris (ACAD 58992)																	ACAD:43719									en	CC0_1_0			2010-05-26T02:00Z			http://procyon.acadiau.ca/ecsmith/cgi-bin/specimen.cgi?acad,43719					Acadia University
1807231604									Lysimachia terrestris (ACAD 60513)																	ACAD:43662									en	CC0_1_0			2010-05-26T02:00Z			http://procyon.acadiau.ca/ecsmith/cgi-bin/specimen.cgi?acad,43662					Acadia University
1807231496									Lysimachia quadrifolia (ACAD 58174)																	ACAD:43595									en	CC0_1_0			2015-09-04T02:00Z			http://procyon.acadiau.ca/ecsmith/cgi-bin/specimen.cgi?acad,43595					Acadia University
1807231495									Glaux maritima (ACAD ECS06065)																	ACAD:43301									en	CC0_1_0			2010-05-21T02:00Z			http://procyon.acadiau.ca/ecsmith/cgi-bin/specimen.cgi?acad,43301					Acadia University
1807231494									Lysimachia terrestris (ACAD 11753)																	ACAD:43605									en	CC0_1_0			2010-05-26T02:00Z			http://procyon.acadiau.ca/ecsmith/cgi-bin/specimen.cgi?acad,43605					Acadia University
1807231489									Glaux maritima (ACAD 16433)																	ACAD:43247									en	CC0_1_0			2012-08-07T02:00Z			http://procyon.acadiau.ca/ecsmith/cgi-bin/specimen.cgi?acad,43247					Acadia University
1807231486									Glaux maritima (ACAD ECS010627)																	ACAD:43239									en	CC0_1_0			2010-05-21T02:00Z			http://procyon.acadiau.ca/ecsmith/cgi-bin/specimen.cgi?acad,43239					Acadia University
1807231484									Lysimachia quadrifolia (ACAD 58720)																	ACAD:43597									en	CC0_1_0			2015-09-04T02:00Z			http://procyon.acadiau.ca/ecsmith/cgi-bin/specimen.cgi?acad,43597					Acadia University
1807231478									Glaux maritima (ACAD 53396)																	ACAD:43279									en	CC0_1_0			2010-05-21T02:00Z			http://procyon.acadiau.ca/ecsmith/cgi-bin/specimen.cgi?acad,43279					Acadia University
1807231476									Lysimachia terrestris (ACAD ECS004239)																	ACAD:43678									en	CC0_1_0			2010-05-26T02:00Z			http://procyon.acadiau.ca/ecsmith/cgi-bin/specimen.cgi?acad,43678					Acadia University
1807231475									Lysimachia quadriflora (ACAD ECS005850)																	ACAD:43601									en	CC0_1_0			2010-05-26T02:00Z			http://procyon.acadiau.ca/ecsmith/cgi-bin/specimen.cgi?acad,43601					Acadia University
1807231474									Glaux maritima (ACAD ECS012251)																	ACAD:43231									en	CC0_1_0			2012-08-07T02:00Z			http://procyon.acadiau.ca/ecsmith/cgi-bin/specimen.cgi?acad,43231					Acadia University
1807231472									Lysimachia punctata (ACAD 50079)																	ACAD:43582									en	CC0_1_0			2010-05-26T02:00Z			http://procyon.acadiau.ca/ecsmith/cgi-bin/specimen.cgi?acad,43582					Acadia University
1807231469									Lysimachia terrestris (ACAD ECS014696)																	ACAD:43701									en	CC0_1_0			2010-05-26T02:00Z			http://procyon.acadiau.ca/ecsmith/cgi-bin/specimen.cgi?acad,43701					Acadia University
1807231468									Glaux maritima (ACAD 67715)																	ACAD:43288									en	CC0_1_0			2012-08-07T02:00Z			http://procyon.acadiau.ca/ecsmith/cgi-bin/specimen.cgi?acad,43288					Acadia University
1807231464									Lysimachia terrestris (ACAD 44622)																	ACAD:43641									en	CC0_1_0			2010-05-26T02:00Z			http://procyon.acadiau.ca/ecsmith/cgi-bin/specimen.cgi?acad,43641					Acadia University
1807231463									Lysimachia terrestris (ACAD 57695)																	ACAD:43658									en	CC0_1_0			2010-05-26T02:00Z			http://procyon.acadiau.ca/ecsmith/cgi-bin/specimen.cgi?acad,43658					Acadia University
1807231462									Lysimachia punctata (ACAD 56141)																	ACAD:43583									en	CC0_1_0			2010-05-26T02:00Z			http://procyon.acadiau.ca/ecsmith/cgi-bin/specimen.cgi?acad,43583					Acadia University
1807231458									Lysimachia vulgaris (ACAD 58207)																	ACAD:43718									en	CC0_1_0			2010-05-26T02:00Z			http://procyon.acadiau.ca/ecsmith/cgi-bin/specimen.cgi?acad,43718					Acadia University
1807231455									Lysimachia terrestris (ACAD 66166)																	ACAD:43671									en	CC0_1_0			2010-05-26T02:00Z			http://procyon.acadiau.ca/ecsmith/cgi-bin/specimen.cgi?acad,43671					Acadia University
1807231453									Glaux maritima (ACAD 50071)																	ACAD:43275									en	CC0_1_0			2010-05-21T02:00Z			http://procyon.acadiau.ca/ecsmith/cgi-bin/specimen.cgi?acad,43275					Acadia University
1807231450									Lysimachia quadrifolia (ACAD 58224)																	ACAD:43596									en	CC0_1_0			2015-09-04T02:00Z			http://procyon.acadiau.ca/ecsmith/cgi-bin/specimen.cgi?acad,43596					Acadia University
1807231449									Lysimachia nummularia (ACAD 66064)																	ACAD:43569									en	CC0_1_0			2010-05-24T02:00Z			http://procyon.acadiau.ca/ecsmith/cgi-bin/specimen.cgi?acad,43569					Acadia University
1807231448									Lysimachia quadrifolia (ACAD 59097)																	ACAD:43599									en	CC0_1_0			2015-09-04T02:00Z			http://procyon.acadiau.ca/ecsmith/cgi-bin/specimen.cgi?acad,43599					Acadia University
1807231446									Lysimachia nummularia (ACAD 63496)																	ACAD:43568									en	CC0_1_0			2010-05-24T02:00Z			http://procyon.acadiau.ca/ecsmith/cgi-bin/specimen.cgi?acad,43568					Acadia University
1807231440									Lysimachia terrestris (ACAD 27213)																	ACAD:43621									en	CC0_1_0			2010-05-26T02:00Z			http://procyon.acadiau.ca/ecsmith/cgi-bin/specimen.cgi?acad,43621					Acadia University
1807231437									Glaux maritima (ACAD ECS06067)																	ACAD:43302									en	CC0_1_0			2010-05-21T02:00Z			http://procyon.acadiau.ca/ecsmith/cgi-bin/specimen.cgi?acad,43302					Acadia University
1807231436									Lysimachia quadrifolia (ACAD 43065)																	ACAD:43590									en	CC0_1_0			2015-09-04T02:00Z			http://procyon.acadiau.ca/ecsmith/cgi-bin/specimen.cgi?acad,43590					Acadia University
1807231432									Lysimachia punctata (ACAD 50078)																	ACAD:43581									en	CC0_1_0			2010-05-26T02:00Z			http://procyon.acadiau.ca/ecsmith/cgi-bin/specimen.cgi?acad,43581					Acadia University
1807231427									Lysimachia quadrifolia (ACAD 64905)																	ACAD:43600									en	CC0_1_0			2015-09-04T02:00Z			http://procyon.acadiau.ca/ecsmith/cgi-bin/specimen.cgi?acad,43600					Acadia University
1807231419									Lysimachia terrestris (ACAD ECS011864)																	ACAD:43695									en	CC0_1_0			2012-09-04T02:00Z			http://procyon.acadiau.ca/ecsmith/cgi-bin/specimen.cgi?acad,43695					Acadia University
1807231415									Glaux maritima (ACAD ECS009564)																	ACAD:43230									en	CC0_1_0			2010-05-21T02:00Z			http://procyon.acadiau.ca/ecsmith/cgi-bin/specimen.cgi?acad,43230					Acadia University
1807231410									Glaux maritima (ACAD 33910)																	ACAD:43266									en	CC0_1_0			2012-08-07T02:00Z			http://procyon.acadiau.ca/ecsmith/cgi-bin/specimen.cgi?acad,43266					Acadia University
1807231330									Lysimachia terrestris (ACAD 62272)																	ACAD:43666									en	CC0_1_0			2011-11-14T01:00Z			http://procyon.acadiau.ca/ecsmith/cgi-bin/specimen.cgi?acad,43666					Acadia University
1807231324									Lysimachia quadrifolia (ACAD 32603)																	ACAD:43589									en	CC0_1_0			2015-09-03T02:00Z			http://procyon.acadiau.ca/ecsmith/cgi-bin/specimen.cgi?acad,43589					Acadia University
1807231322									Lysimachia terrestris (ACAD 56824)																	ACAD:43655									en	CC0_1_0			2010-05-26T02:00Z			http://procyon.acadiau.ca/ecsmith/cgi-bin/specimen.cgi?acad,43655					Acadia University
1807231319									Lysimachia terrestris (ACAD ECS009365)																	ACAD:43689									en	CC0_1_0			2010-05-26T02:00Z			http://procyon.acadiau.ca/ecsmith/cgi-bin/specimen.cgi?acad,43689					Acadia University
1807231317									Lysimachia terrestris (ACAD 56997)																	ACAD:43656									en	CC0_1_0			2010-05-26T02:00Z			http://procyon.acadiau.ca/ecsmith/cgi-bin/specimen.cgi?acad,43656					Acadia University
1807231315									Lysimachia nummularia (ACAD 53837)																	ACAD:43567									en	CC0_1_0			2010-05-24T02:00Z			http://procyon.acadiau.ca/ecsmith/cgi-bin/specimen.cgi?acad,43567					Acadia University
1807231314									Lysimachia terrestris (ACAD 32088)																	ACAD:43627									en	CC0_1_0			2010-05-26T02:00Z			http://procyon.acadiau.ca/ecsmith/cgi-bin/specimen.cgi?acad,43627					Acadia University
1807231311									Lysimachia terrestris (ACAD ECS027432)																	ACAD:43715									en	CC0_1_0			2010-05-26T02:00Z			http://procyon.acadiau.ca/ecsmith/cgi-bin/specimen.cgi?acad,43715					Acadia University
1807231310									Lysimachia terrestris (ACAD 32602)																	ACAD:43628									en	CC0_1_0			2010-05-26T02:00Z			http://procyon.acadiau.ca/ecsmith/cgi-bin/specimen.cgi?acad,43628					Acadia University
1807231309									Lysimachia terrestris (ACAD 67747)																	ACAD:43673									en	CC0_1_0			2012-08-07T02:00Z			http://procyon.acadiau.ca/ecsmith/cgi-bin/specimen.cgi?acad,43673					Acadia University
1807231306									Lysimachia terrestris (ACAD 21072)																	ACAD:43615									en	CC0_1_0			2010-05-26T02:00Z			http://procyon.acadiau.ca/ecsmith/cgi-bin/specimen.cgi?acad,43615					Acadia University
1807231305									Glaux maritima (ACAD 50073)																	ACAD:43277									en	CC0_1_0			2010-05-21T02:00Z			http://procyon.acadiau.ca/ecsmith/cgi-bin/specimen.cgi?acad,43277					Acadia University
1807231304									Lysimachia terrestris (ACAD 55677)																	ACAD:43654									en	CC0_1_0			2010-05-26T02:00Z			http://procyon.acadiau.ca/ecsmith/cgi-bin/specimen.cgi?acad,43654					Acadia University
1807231302									Lysimachia terrestris (ACAD 61100)																	ACAD:43665									en	CC0_1_0			2010-05-26T02:00Z			http://procyon.acadiau.ca/ecsmith/cgi-bin/specimen.cgi?acad,43665					Acadia University
1807231294									Glaux maritima (ACAD 24666)																	ACAD:43198									en	CC0_1_0			2010-05-21T02:00Z			http://procyon.acadiau.ca/ecsmith/cgi-bin/specimen.cgi?acad,43198					Acadia University
1807231286									Glaux maritima (ACAD 64620)																	ACAD:43287									en	CC0_1_0			2010-05-21T02:00Z			http://procyon.acadiau.ca/ecsmith/cgi-bin/specimen.cgi?acad,43287					Acadia University
1807231262									Glaux maritima (ACAD 53397)																	ACAD:43280									en	CC0_1_0			2011-06-08T02:00Z			http://procyon.acadiau.ca/ecsmith/cgi-bin/specimen.cgi?acad,43280					Acadia University
1807231253									Glaux maritima (ACAD ECS007524)																	ACAD:43227									en	CC0_1_0			2010-05-21T02:00Z			http://procyon.acadiau.ca/ecsmith/cgi-bin/specimen.cgi?acad,43227					Acadia University
1807231248									Glaux maritima (ACAD 61254)																	ACAD:43215									en	CC0_1_0			2010-05-21T02:00Z			http://procyon.acadiau.ca/ecsmith/cgi-bin/specimen.cgi?acad,43215					Acadia University
1807231199									Lysimachia quadrifolia (ACAD 56147)																	ACAD:43592									en	CC0_1_0			2015-09-04T02:00Z			http://procyon.acadiau.ca/ecsmith/cgi-bin/specimen.cgi?acad,43592					Acadia University
1807231198									Lysimachia nummularia (ACAD ECS008318)																	ACAD:43572									en	CC0_1_0			2010-05-24T02:00Z			http://procyon.acadiau.ca/ecsmith/cgi-bin/specimen.cgi?acad,43572					Acadia University
1807231195									Lysimachia terrestris (ACAD ECS027431)																	ACAD:43714									en	CC0_1_0			2010-05-26T02:00Z			http://procyon.acadiau.ca/ecsmith/cgi-bin/specimen.cgi?acad,43714					Acadia University
1807231193									Lysimachia terrestris (ACAD 50074)																	ACAD:43651									en	CC0_1_0			2010-05-26T02:00Z			http://procyon.acadiau.ca/ecsmith/cgi-bin/specimen.cgi?acad,43651					Acadia University
1807231192									Lysimachia punctata (ACAD 57863)																	ACAD:43584									en	CC0_1_0			2010-05-26T02:00Z			http://procyon.acadiau.ca/ecsmith/cgi-bin/specimen.cgi?acad,43584					Acadia University
1807231191									Lysimachia terrestris (ACAD 84328)																	ACAD:43676									en	CC0_1_0			2010-05-26T02:00Z			http://procyon.acadiau.ca/ecsmith/cgi-bin/specimen.cgi?acad,43676					Acadia University
1807231189									Lysimachia terrestris (ACAD 12832)																	ACAD:43607									en	CC0_1_0			2010-05-26T02:00Z			http://procyon.acadiau.ca/ecsmith/cgi-bin/specimen.cgi?acad,43607					Acadia University
1807231187									Lysimachia hybrida (ACAD ECS007808)																	ACAD:43560									en	CC0_1_0			2010-05-21T02:00Z			http://procyon.acadiau.ca/ecsmith/cgi-bin/specimen.cgi?acad,43560					Acadia University
1807231185									Glaux maritima (ACAD 58732)																	ACAD:43283									en	CC0_1_0			2010-05-21T02:00Z			http://procyon.acadiau.ca/ecsmith/cgi-bin/specimen.cgi?acad,43283					Acadia University
1807231183									Lysimachia terrestris (ACAD 19014)																	ACAD:43611									en	CC0_1_0			2010-05-26T02:00Z			http://procyon.acadiau.ca/ecsmith/cgi-bin/specimen.cgi?acad,43611					Acadia University
1807231182									Lysimachia quadriflora (ACAD 30079)																	ACAD:43587									en	CC0_1_0			2010-05-26T02:00Z			http://procyon.acadiau.ca/ecsmith/cgi-bin/specimen.cgi?acad,43587					Acadia University
1807231181									Lysimachia terrestris (ACAD 57548)																	ACAD:43657									en	CC0_1_0			2010-05-26T02:00Z			http://procyon.acadiau.ca/ecsmith/cgi-bin/specimen.cgi?acad,43657					Acadia University
1807231180									Glaux maritima (ACAD ECS014897)																	ACAD:43233									en	CC0_1_0			2012-09-04T02:00Z			http://procyon.acadiau.ca/ecsmith/cgi-bin/specimen.cgi?acad,43233					Acadia University
1807231178									Lysimachia nummularia (ACAD 16565)																	ACAD:43562									en	CC0_1_0			2012-08-06T02:00Z			http://procyon.acadiau.ca/ecsmith/cgi-bin/specimen.cgi?acad,43562					Acadia University
1807231177									Lysimachia punctata (ACAD 58584)																	ACAD:43585									en	CC0_1_0			2010-05-26T02:00Z			http://procyon.acadiau.ca/ecsmith/cgi-bin/specimen.cgi?acad,43585					Acadia University
1807231173									Lysimachia terrestris (ACAD 33908)																	ACAD:43631									en	CC0_1_0			2012-08-07T02:00Z			http://procyon.acadiau.ca/ecsmith/cgi-bin/specimen.cgi?acad,43631					Acadia University
1807231170									Glaux maritima (ACAD 57512)																	ACAD:43214									en	CC0_1_0			2010-05-21T02:00Z			http://procyon.acadiau.ca/ecsmith/cgi-bin/specimen.cgi?acad,43214					Acadia University
1807231169									Lysimachia quadrifolia (ACAD 57116)																	ACAD:43593									en	CC0_1_0			2015-09-04T02:00Z			http://procyon.acadiau.ca/ecsmith/cgi-bin/specimen.cgi?acad,43593					Acadia University
1807231165									Glaux maritima (ACAD 22166)																	ACAD:43255									en	CC0_1_0			2012-08-07T02:00Z			http://procyon.acadiau.ca/ecsmith/cgi-bin/specimen.cgi?acad,43255					Acadia University
1807231164									Lysimachia terrestris (ACAD ECS027433)																	ACAD:43716									en	CC0_1_0			2010-05-26T02:00Z			http://procyon.acadiau.ca/ecsmith/cgi-bin/specimen.cgi?acad,43716					Acadia University
1807231163									Lysimachia punctata (ACAD 33903)																	ACAD:43579									en	CC0_1_0			2012-08-07T02:00Z			http://procyon.acadiau.ca/ecsmith/cgi-bin/specimen.cgi?acad,43579					Acadia University
1807231159									Lysimachia hybrida (ACAD 64595)																	ACAD:43558									en	CC0_1_0			2010-05-21T02:00Z			http://procyon.acadiau.ca/ecsmith/cgi-bin/specimen.cgi?acad,43558					Acadia University
1807231153									Lysimachia terrestris (ACAD ECS027434)																	ACAD:43717									en	CC0_1_0			2010-05-26T02:00Z			http://procyon.acadiau.ca/ecsmith/cgi-bin/specimen.cgi?acad,43717					Acadia University
1807231148									Lysimachia quadrifolia (ACAD 56137)																	ACAD:43591									en	CC0_1_0			2015-09-04T02:00Z			http://procyon.acadiau.ca/ecsmith/cgi-bin/specimen.cgi?acad,43591					Acadia University
1807231147									Lysimachia nummularia (ACAD 53719)																	ACAD:43566									en	CC0_1_0			2011-06-08T02:00Z			http://procyon.acadiau.ca/ecsmith/cgi-bin/specimen.cgi?acad,43566					Acadia University
1807231134									Lysimachia punctata (ACAD 50077)																	ACAD:43580									en	CC0_1_0			2010-05-26T02:00Z			http://procyon.acadiau.ca/ecsmith/cgi-bin/specimen.cgi?acad,43580					Acadia University
1807231132									Glaux maritima (ACAD 24499)																	ACAD:43259									en	CC0_1_0			2010-05-21T02:00Z			http://procyon.acadiau.ca/ecsmith/cgi-bin/specimen.cgi?acad,43259					Acadia University
1807231130									Lysimachia nummularia (ACAD 33906)																	ACAD:43564									en	CC0_1_0			2012-09-04T02:00Z			http://procyon.acadiau.ca/ecsmith/cgi-bin/specimen.cgi?acad,43564					Acadia University
1807231128									Lysimachia terrestris (ACAD 61091)																	ACAD:43664									en	CC0_1_0			2010-05-26T02:00Z			http://procyon.acadiau.ca/ecsmith/cgi-bin/specimen.cgi?acad,43664					Acadia University
1807231127									Glaux maritima (ACAD 33912)																	ACAD:43268									en	CC0_1_0			2012-08-07T02:00Z			http://procyon.acadiau.ca/ecsmith/cgi-bin/specimen.cgi?acad,43268					Acadia University
1807231117									Lysimachia terrestris (ACAD 44621)																	ACAD:43640									en	CC0_1_0			2010-05-26T02:00Z			http://procyon.acadiau.ca/ecsmith/cgi-bin/specimen.cgi?acad,43640					Acadia University
1807231114									Glaux maritima (ACAD 56042)																	ACAD:43212									en	CC0_1_0			2010-05-21T02:00Z			http://procyon.acadiau.ca/ecsmith/cgi-bin/specimen.cgi?acad,43212					Acadia University
1807231109									Glaux maritima (ACAD 14665)																	ACAD:43245									en	CC0_1_0			2010-05-21T02:00Z			http://procyon.acadiau.ca/ecsmith/cgi-bin/specimen.cgi?acad,43245					Acadia University
1807231108									Glaux maritima (ACAD 56109)																	ACAD:43213									en	CC0_1_0			2010-05-21T02:00Z			http://procyon.acadiau.ca/ecsmith/cgi-bin/specimen.cgi?acad,43213					Acadia University
1807230995									Lysimachia quadriflora (ACAD 30480)																	ACAD:43588									en	CC0_1_0			2010-05-26T02:00Z			http://procyon.acadiau.ca/ecsmith/cgi-bin/specimen.cgi?acad,43588					Acadia University
1807230994									Glaux maritima (ACAD 33909)																	ACAD:43265									en	CC0_1_0			2012-08-07T02:00Z			http://procyon.acadiau.ca/ecsmith/cgi-bin/specimen.cgi?acad,43265					Acadia University
1807230992									Glaux maritima (ACAD ECS009364)																	ACAD:43229									en	CC0_1_0			2010-05-21T02:00Z			http://procyon.acadiau.ca/ecsmith/cgi-bin/specimen.cgi?acad,43229					Acadia University
1807230987									Glaux maritima (ACAD 51200)																	ACAD:43278									en	CC0_1_0			2012-08-07T02:00Z			http://procyon.acadiau.ca/ecsmith/cgi-bin/specimen.cgi?acad,43278					Acadia University
1807230982									Glaux maritima (ACAD 57002)																	ACAD:43281									en	CC0_1_0			2010-05-21T02:00Z			http://procyon.acadiau.ca/ecsmith/cgi-bin/specimen.cgi?acad,43281					Acadia University
1807230981									Glaux maritima (ACAD 42460)																	ACAD:43205									en	CC0_1_0			2010-05-21T02:00Z			http://procyon.acadiau.ca/ecsmith/cgi-bin/specimen.cgi?acad,43205					Acadia University
1807230978									Glaux maritima (ACAD 57549)																	ACAD:43282									en	CC0_1_0			2010-05-21T02:00Z			http://procyon.acadiau.ca/ecsmith/cgi-bin/specimen.cgi?acad,43282					Acadia University
1807230967									Glaux maritima (ACAD 53418)																	ACAD:43210									en	CC0_1_0			2010-05-21T02:00Z			http://procyon.acadiau.ca/ecsmith/cgi-bin/specimen.cgi?acad,43210					Acadia University
1807230958									Glaux maritima (ACAD ECS014896)																	ACAD:43232									en	CC0_1_0			2012-09-04T02:00Z			http://procyon.acadiau.ca/ecsmith/cgi-bin/specimen.cgi?acad,43232					Acadia University
1807230952									Glaux maritima (ACAD 32325)																	ACAD:43200									en	CC0_1_0			2010-05-21T02:00Z			http://procyon.acadiau.ca/ecsmith/cgi-bin/specimen.cgi?acad,43200					Acadia University
1807230921									Glaux maritima (ACAD 33911)																	ACAD:43267									en	CC0_1_0			2012-08-07T02:00Z			http://procyon.acadiau.ca/ecsmith/cgi-bin/specimen.cgi?acad,43267					Acadia University
1807230438									Anagallis arvensis (ACAD 57282)																	ACAD:41660									en	CC0_1_0			2010-05-18T02:00Z			http://procyon.acadiau.ca/ecsmith/cgi-bin/specimen.cgi?acad,41660					Acadia University
1807230437									Anagallis arvensis (ACAD 54781)																	ACAD:41658									en	CC0_1_0			2011-06-06T02:00Z			http://procyon.acadiau.ca/ecsmith/cgi-bin/specimen.cgi?acad,41658					Acadia University
1807230435									Anagallis arvensis (ACAD 57447)																	ACAD:41661									en	CC0_1_0			2010-05-18T02:00Z			http://procyon.acadiau.ca/ecsmith/cgi-bin/specimen.cgi?acad,41661					Acadia University
1807230433									Anagallis arvensis (ACAD ECS008350)																	ACAD:41662									en	CC0_1_0			2010-05-18T02:00Z			http://procyon.acadiau.ca/ecsmith/cgi-bin/specimen.cgi?acad,41662					Acadia University
1807230403									Anagallis arvensis (ACAD 56658)																	ACAD:41659									en	CC0_1_0			2010-05-18T02:00Z			http://procyon.acadiau.ca/ecsmith/cgi-bin/specimen.cgi?acad,41659					Acadia University
1807226255									Lysimachia terrestris (ACAD ECS023064)																	ACAD:27111									en	CC0_1_0			2008-05-05T02:00Z			http://procyon.acadiau.ca/ecsmith/cgi-bin/specimen.cgi?acad,27111					Acadia University
1807225696									Lysimachia quadrifolia (ACAD ECS022934)																	ACAD:23726									en	CC0_1_0			2011-08-16T02:00Z			http://procyon.acadiau.ca/ecsmith/cgi-bin/specimen.cgi?acad,23726					Acadia University
1807225689									Lysimachia terrestris (ACAD ECS022966)																	ACAD:23753									en	CC0_1_0			2007-08-20T02:00Z			http://procyon.acadiau.ca/ecsmith/cgi-bin/specimen.cgi?acad,23753					Acadia University
1807225316									Trientalis borealis (ACAD ECS022996)																	ACAD:23779									en	CC0_1_0			2007-08-17T02:00Z			http://procyon.acadiau.ca/ecsmith/cgi-bin/specimen.cgi?acad,23779					Acadia University
1807225202									Trientalis borealis (ACAD ECS022825)																	ACAD:23590									en	CC0_1_0			2007-08-15T02:00Z			http://procyon.acadiau.ca/ecsmith/cgi-bin/specimen.cgi?acad,23590					Acadia University
1807224580									Trientalis borealis (ACAD ECS016108)																	ACAD:18904									en	CC0_1_0			2011-10-11T02:00Z			http://procyon.acadiau.ca/ecsmith/cgi-bin/specimen.cgi?acad,18904					Acadia University
1807224578									Trientalis borealis (ACAD ECS015907)																	ACAD:18883									en	CC0_1_0			2011-10-11T02:00Z			http://procyon.acadiau.ca/ecsmith/cgi-bin/specimen.cgi?acad,18883					Acadia University
1807221194									Lysimachia nummularia (ACAD ECS020119)																	ACAD:4302									en	CC0_1_0			2011-12-03T01:00Z			http://procyon.acadiau.ca/ecsmith/cgi-bin/specimen.cgi?acad,4302					Acadia University
1806376408																										9661227										CC_BY_NC_4_0			2018-01-30T02:12Z			https://www.inaturalist.org/observations/9661227				© Erika Mitchell some rights reserved	Erika Mitchell
1806367564																										9636587										CC_BY_NC_4_0			2018-02-04T03:33Z			https://www.inaturalist.org/observations/9636587				© Sheri some rights reserved	Sheri
1806366574																										9633995										CC_BY_NC_4_0			2018-01-28T05:34Z			https://www.inaturalist.org/observations/9633995				© mario98 some rights reserved	mario98
1806362319																										9621778										CC_BY_NC_4_0			2018-01-26T22:22Z			https://www.inaturalist.org/observations/9621778				© abeck365 some rights reserved	abeck365
1806361788																										9619918										CC_BY_NC_4_0			2018-01-26T17:39Z			https://www.inaturalist.org/observations/9619918				© bluebird81 some rights reserved	bluebird81
1806356824																										9607669										CC_BY_NC_4_0			2018-02-09T20:32Z			https://www.inaturalist.org/observations/9607669				© James Coquat some rights reserved	James Coquat
1806354599																										9602137										CC_BY_NC_4_0			2018-01-26T08:12Z			https://www.inaturalist.org/observations/9602137				© jnegreann some rights reserved	jnegreann
1806350124																										9574652										CC_BY_NC_4_0			2018-01-23T18:27Z			https://www.inaturalist.org/observations/9574652				© Sara Rall some rights reserved	Sara Rall
1806349106																										9570056										CC_BY_NC_4_0			2018-01-29T13:29Z			https://www.inaturalist.org/observations/9570056				© M. Goff some rights reserved	M. Goff
1806342580																										9553913										CC_BY_NC_4_0			2018-02-01T01:19Z			https://www.inaturalist.org/observations/9553913				© Rich Stevenson some rights reserved	Rich Stevenson
1806342546																										9553978										CC_BY_NC_4_0			2018-01-31T22:54Z			https://www.inaturalist.org/observations/9553978				© Rich Stevenson some rights reserved	Rich Stevenson
1806342514																										9554034										CC_BY_NC_4_0			2018-01-31T19:03Z			https://www.inaturalist.org/observations/9554034				© Rich Stevenson some rights reserved	Rich Stevenson
1806334934																										9535324										CC_BY_NC_4_0			2018-01-24T02:14Z			https://www.inaturalist.org/observations/9535324				© Matthew Salkiewicz some rights reserved	Matthew Salkiewicz
1806334742																										9533904										CC_BY_NC_4_0			2018-01-31T08:44Z			https://www.inaturalist.org/observations/9533904				© bkinder832 some rights reserved	bkinder832
1806334415																										9531501										CC_BY_NC_4_0			2018-01-20T06:47Z			https://www.inaturalist.org/observations/9531501				© hillanddale some rights reserved	hillanddale
1806334388																										9531407										CC_BY_NC_4_0			2018-01-20T20:19Z			https://www.inaturalist.org/observations/9531407				© hillanddale some rights reserved	hillanddale
1806329106																										8195569										CC_BY_NC_4_0			2018-01-28T22:50Z			https://www.inaturalist.org/observations/8195569				by Quentin Groom no rights reserved	Quentin Groom
1806328598																										7948422										CC_BY_NC_4_0			2018-01-22T18:39Z			https://www.inaturalist.org/observations/7948422				© owenclarkin some rights reserved	owenclarkin
1806328517																										7929206										CC_BY_NC_4_0			2018-01-22T13:56Z			https://www.inaturalist.org/observations/7929206				© Mike Oldham some rights reserved	Mike Oldham
1806328117																										7745589										CC_BY_NC_4_0			2018-01-22T03:28Z			https://www.inaturalist.org/observations/7745589				© Dan Nydick some rights reserved	Dan Nydick
1806327996																										7674382										CC_BY_NC_4_0			2018-01-24T20:19Z			https://www.inaturalist.org/observations/7674382				© Keely Dunham some rights reserved	Keely Dunham
1806327701																										7516928										CC_BY_NC_4_0			2018-01-25T07:01Z			https://www.inaturalist.org/observations/7516928				© Andrew Simon some rights reserved	Andrew Simon
1806326916																										7105979										CC_BY_NC_4_0			2018-01-26T22:32Z			https://www.inaturalist.org/observations/7105979				© vtzippity some rights reserved	vtzippity
1806326132																										6610729										CC_BY_NC_4_0			2018-01-27T03:47Z			https://www.inaturalist.org/observations/6610729				© Jerry Cannon some rights reserved	Jerry Cannon
1806325896																										6480618										CC_BY_NC_4_0			2018-01-27T01:56Z			https://www.inaturalist.org/observations/6480618				© sttpgh some rights reserved	sttpgh
1806325515																										6278680										CC_BY_NC_4_0			2018-01-23T23:50Z			https://www.inaturalist.org/observations/6278680				© Ken Chamberlain some rights reserved	Ken Chamberlain
1806324858																										5807307										CC_BY_NC_4_0			2018-01-23T08:45Z			https://www.inaturalist.org/observations/5807307				© swucla some rights reserved	swucla
1806141658		http://ucjeps.berkeley.edu/consortium/data_use_terms.html																								http://ucjeps.berkeley.edu/cgi-bin/new_detail.pl?UCR281242&related=yes										CC_BY_NC_4_0						http://ucjeps.berkeley.edu/cgi-bin/new_detail.pl?UCR281242&related=yes				https://creativecommons.org/licenses/by-nd/4.0/
1806140876		http://ucjeps.berkeley.edu/consortium/data_use_terms.html																								http://ucjeps.berkeley.edu/cgi-bin/new_detail.pl?PGM953&related=yes										CC_BY_NC_4_0						http://ucjeps.berkeley.edu/cgi-bin/new_detail.pl?PGM953&related=yes				https://creativecommons.org/licenses/by-nd/4.0/
1806139435		http://ucjeps.berkeley.edu/consortium/data_use_terms.html																								http://ucjeps.berkeley.edu/cgi-bin/new_detail.pl?JROH3371&related=yes										CC_BY_NC_4_0						http://ucjeps.berkeley.edu/cgi-bin/new_detail.pl?JROH3371&related=yes				https://creativecommons.org/licenses/by-nd/4.0/
1806138754		http://ucjeps.berkeley.edu/consortium/data_use_terms.html																								eebd35b8-3276-4f3a-b0ef										CC_BY_NC_4_0						http://ucjeps.berkeley.edu/cgi-bin/new_detail.pl?JEPS128207&related=yes
1806081925									MT00225698																	225698									en|fr	CC0_1_0			2017-12-11T01:00Z								Université de Montréal Biodiversity Centre
1806081800									MT00225577																	225577									en|fr	CC0_1_0			2017-11-27T01:00Z								Université de Montréal Biodiversity Centre
1805829104									Lysimachia ciliata L. (TRT00021871)																	ROM:TRT:1749670									en	CC0_1_0											Royal Ontario Museum (ROM)
1805829103									Anagallis arvensis L. (TRT00021875)																	ROM:TRT:1749841									en	CC0_1_0											Royal Ontario Museum (ROM)
1805829099									Trientalis borealis Raf. (TRT00021862)																	ROM:TRT:1749634									en	CC0_1_0											Royal Ontario Museum (ROM)
1805829098									Trientalis borealis Raf. (TRT00021864)																	ROM:TRT:1748983									en	CC0_1_0											Royal Ontario Museum (ROM)
1805829092									Lysimachia ciliata L. (TRT00021872)																	ROM:TRT:1749135									en	CC0_1_0											Royal Ontario Museum (ROM)
1805829082									Lysimachia nummularia L. (TRT00021869)																	ROM:TRT:1749671									en	CC0_1_0											Royal Ontario Museum (ROM)
1805829081									Lysimachia ciliata L. (TRT00021873)																	ROM:TRT:1748844									en	CC0_1_0											Royal Ontario Museum (ROM)
1805829077									Lysimachia terristris (L.) BSP (TRT00021868)																	ROM:TRT:1749298									en	CC0_1_0											Royal Ontario Museum (ROM)
1805829071									Lysimachia vulgaris L. (TRT00021867)																	ROM:TRT:1749345									en	CC0_1_0											Royal Ontario Museum (ROM)
1805829064									Lysimachia nummularia L. (TRT00021870)																	ROM:TRT:1749163									en	CC0_1_0											Royal Ontario Museum (ROM)
1805829062									Trientalis borealis Raf. (TRT00021863)																	ROM:TRT:1749001									en	CC0_1_0											Royal Ontario Museum (ROM)
1805829051									Trientalis borealis Raf. (TRT00021865)																	ROM:TRT:1748654									en	CC0_1_0											Royal Ontario Museum (ROM)
1805828994									Lysimachia ciliata L. (TRT00021874)																	ROM:TRT:1748798									en	CC0_1_0											Royal Ontario Museum (ROM)
1805823160									Lysimachia thyrsiflora L. (TRT 258712)																	ROM:TRT:1742986									en	CC0_1_0											Royal Ontario Museum (ROM)
1805822681									Lysimachia vulgaris L. (TRT 258713)																	ROM:TRT:1742916									en	CC0_1_0											Royal Ontario Museum (ROM)
1805822394									Trientalis borealis (TRT 260458)																	ROM:TRT:58325									en	CC0_1_0											Royal Ontario Museum (ROM)
1805822324									Lysimachia ciliata (TRT 260457)																	ROM:TRT:58324									en	CC0_1_0											Royal Ontario Museum (ROM)
1805821934									Lysimachia terrestris (L.) Britton, Sterns & Poggenb. (TRT 258711)																	ROM:TRT:1742813									en	CC0_1_0											Royal Ontario Museum (ROM)
1805821408									Lysimachia terrestris (L.) Britt. S. & P. (TRT 17091)																	ROM:TRT:1726498									en	CC0_1_0											Royal Ontario Museum (ROM)
1805817868									Lysimachia ciliata L. (TRT 256130)																	ROM:TRT:1743									en	CC0_1_0											Royal Ontario Museum (ROM)
1805817716									Trientalis borealis Raf. (TRT 181657)																	ROM:TRT:1716220									en	CC0_1_0											Royal Ontario Museum (ROM)
1805817599									Trientalis borealis Raf. (TRT 051573)																	ROM:TRT:1716218									en	CC0_1_0											Royal Ontario Museum (ROM)
1805817584									Lysimachia terrestris (L.) Britton, Sterns & Poggenb. (TRT 062787)																	ROM:TRT:1716186									en	CC0_1_0											Royal Ontario Museum (ROM)
1805817577									Lysimachia terrestris (L.) Britton, Sterns & Poggenb. (TRT 219655)																	ROM:TRT:1716187									en	CC0_1_0											Royal Ontario Museum (ROM)
1805817565									Trientalis borealis Raf. (TRT 17216)																	ROM:TRT:1716215									en	CC0_1_0											Royal Ontario Museum (ROM)
1805817536									Trientalis borealis Raf. (TRT 099162)																	ROM:TRT:1716210									en	CC0_1_0											Royal Ontario Museum (ROM)
1805817534									Lysimachia terrestris (L.) Britton, Sterns & Poggenb. (TRT 220661)																	ROM:TRT:1716190									en	CC0_1_0											Royal Ontario Museum (ROM)
1805817521									Lysimachia terrestris (L.) Britton, Sterns & Poggenb. (TRT 17087)																	ROM:TRT:1716188									en	CC0_1_0											Royal Ontario Museum (ROM)
1805817515									Trientalis borealis Raf. (TRT 17203)																	ROM:TRT:1716217									en	CC0_1_0											Royal Ontario Museum (ROM)
1805817512									Lysimachia terrestris (L.) Britton, Sterns & Poggenb. (TRT 083627)																	ROM:TRT:1716189									en	CC0_1_0											Royal Ontario Museum (ROM)
1805817510									Trientalis borealis Raf. (TRT 17211)																	ROM:TRT:1716209									en	CC0_1_0											Royal Ontario Museum (ROM)
1805817503									Trientalis borealis Raf. (TRT 075695)																	ROM:TRT:1716212									en	CC0_1_0											Royal Ontario Museum (ROM)
1805817502									Trientalis borealis Raf. (TRT 209456)																	ROM:TRT:1716207									en	CC0_1_0											Royal Ontario Museum (ROM)
1805817491									Trientalis borealis Raf. (TRT 087571)																	ROM:TRT:1716211									en	CC0_1_0											Royal Ontario Museum (ROM)
1805817484									Trientalis borealis Raf. (TRT 17200)																	ROM:TRT:1716214									en	CC0_1_0											Royal Ontario Museum (ROM)
1805817479									Trientalis borealis Raf. (TRT 129785)																	ROM:TRT:1716213									en	CC0_1_0											Royal Ontario Museum (ROM)
1805817475									Trientalis borealis Raf. (TRT 17207)																	ROM:TRT:1716216									en	CC0_1_0											Royal Ontario Museum (ROM)
1805817470									Trientalis borealis Raf. (TRT 138462)																	ROM:TRT:1716219									en	CC0_1_0											Royal Ontario Museum (ROM)
1805817469									Lysimachia terrestris (L.) Britton, Sterns & Poggenb. (TRT 062788)																	ROM:TRT:1716191									en	CC0_1_0											Royal Ontario Museum (ROM)
1805817432									Trientalis borealis Raf. (TRT 070839)																	ROM:TRT:1716208									en	CC0_1_0											Royal Ontario Museum (ROM)
1805816747									Lysimachia terrestris (L.) Britton, Sterns & Poggenb. (TRT 108942)																	ROM:TRT:1716184									en	CC0_1_0											Royal Ontario Museum (ROM)
1805816722									Lysimachia terrestris (L.) Britton, Sterns & Poggenb. (TRT 051577)																	ROM:TRT:1716185									en	CC0_1_0											Royal Ontario Museum (ROM)
1805815909									Lysimachia terrestris (L.) Britton, Sterns & Pogg. (TRT 242689)																	ROM:TRT:1690668									en	CC0_1_0											Royal Ontario Museum (ROM)
1805814759									Lysimachia terrestris (L.) Britton, Sterns & Pogg. (TRT 242689)																	ROM:TRT:1688077									en	CC0_1_0											Royal Ontario Museum (ROM)
1805814093									Lysimachia terrestris (L.) Britton, Sterns & Poggenb. (TRT 262466)																	ROM:TRT:1747287									en	CC0_1_0											Royal Ontario Museum (ROM)
1805814054									Trientalis borealis Raf. (TRT 262467)																	ROM:TRT:1747292									en	CC0_1_0											Royal Ontario Museum (ROM)
1805812945									Lysimachia punctata L. (TRT 242478)																	ROM:TRT:1734520									en	CC0_1_0											Royal Ontario Museum (ROM)
1805811819									Glaux maritima L. (TRT 262635)																	ROM:TRT:1692176									en	CC0_1_0											Royal Ontario Museum (ROM)
1805808671									Lysimachia quadrifolia L. (TRT 262465)																	ROM:TRT:1735685									en	CC0_1_0											Royal Ontario Museum (ROM)
1805802180									Lysimachia thyrsiflora L. (TRT 249371)																	ROM:TRT:1746449									en	CC0_1_0											Royal Ontario Museum (ROM)
1805802149									Lysimachia thyrsiflora L. (TRT 249368)																	ROM:TRT:1746448									en	CC0_1_0											Royal Ontario Museum (ROM)
1805802140									Lysimachia punctata L. (TRT 249374)																	ROM:TRT:1746451									en	CC0_1_0											Royal Ontario Museum (ROM)
1805802101									Lysimachia thyrsiflora L. (TRT 249367)																	ROM:TRT:1746447									en	CC0_1_0											Royal Ontario Museum (ROM)
1805802050									Lysimachia thyrsiflora L. (TRT 249372)																	ROM:TRT:1746450									en	CC0_1_0											Royal Ontario Museum (ROM)
1805802004									Lysimachia nummularia L. (TRT 249083)																	ROM:TRT:1746296									en	CC0_1_0											Royal Ontario Museum (ROM)
1805801998									Lysimachia ciliata L. (TRT 249419)																	ROM:TRT:1746485									en	CC0_1_0											Royal Ontario Museum (ROM)
1805801990									Lysimachia ciliata L. (TRT 249418)																	ROM:TRT:1746484									en	CC0_1_0											Royal Ontario Museum (ROM)
1805801985									Lysimachia quadriflora Sims (TRT 249085)																	ROM:TRT:1746298									en	CC0_1_0											Royal Ontario Museum (ROM)
1805801961									Lysimachia ciliata L. (TRT 249417)																	ROM:TRT:1746483									en	CC0_1_0											Royal Ontario Museum (ROM)
1805801946									Trientalis borealis Raf. subsp. borealis (TRT 249092)																	ROM:TRT:1746304									en	CC0_1_0											Royal Ontario Museum (ROM)
1805801925									Anagallis arvensis L. (TRT 249080)																	ROM:TRT:1746294									en	CC0_1_0											Royal Ontario Museum (ROM)
1805801922									Lysimachia nummularia L. (TRT 249084)																	ROM:TRT:1746297									en	CC0_1_0											Royal Ontario Museum (ROM)
1805801916									Lysimachia nummularia L. (TRT 249082)																	ROM:TRT:1746295									en	CC0_1_0											Royal Ontario Museum (ROM)
1805801913									Lysimachia terrestris (L.) Britton, Sterns & Poggenb. (TRT 249087)																	ROM:TRT:1746300									en	CC0_1_0											Royal Ontario Museum (ROM)
1805801907									Lysimachia terrestris (L.) Britton, Sterns & Poggenb. (TRT 249086)																	ROM:TRT:1746299									en	CC0_1_0											Royal Ontario Museum (ROM)
1805801867									Lysimachia terrestris (L.) Britton, Sterns & Poggenb. (TRT 249088)																	ROM:TRT:1746301									en	CC0_1_0											Royal Ontario Museum (ROM)
1805799016									Trientalis borealis Raf. (TRT 259731)																	ROM:TRT:1699081									en	CC0_1_0											Royal Ontario Museum (ROM)
1805799000									Trientalis borealis Raf. (TRT 259732)																	ROM:TRT:1699082									en	CC0_1_0											Royal Ontario Museum (ROM)
1805798395									Trientalis borealis Raf. (TRT 250171)																	ROM:TRT:27466									en	CC0_1_0											Royal Ontario Museum (ROM)
1805794250									Trientalis borealis Raf. (TRT 254340)																	ROM:TRT:22418									en	CC0_1_0											Royal Ontario Museum (ROM)
1805794213									Anagallis arvensis L. (TRT 193435)																	ROM:TRT:1714295									en	CC0_1_0											Royal Ontario Museum (ROM)
1805794193									Lysimachia ciliata L. (TRT 051579)																	ROM:TRT:1714305									en	CC0_1_0											Royal Ontario Museum (ROM)
1805794188									Lysimachia ciliata L. (TRT 186036)																	ROM:TRT:1714300									en	CC0_1_0											Royal Ontario Museum (ROM)
1805794183									Anagallis arvensis L. (TRT 16997)																	ROM:TRT:1714296									en	CC0_1_0											Royal Ontario Museum (ROM)
1805794178									Anagallis arvensis L. (TRT 179228)																	ROM:TRT:1714297									en	CC0_1_0											Royal Ontario Museum (ROM)
1805794173									Anagallis arvensis L. (TRT 124796)																	ROM:TRT:1714294									en	CC0_1_0											Royal Ontario Museum (ROM)
1805794157									Lysimachia ciliata L. (TRT 138463)																	ROM:TRT:1714304									en	CC0_1_0											Royal Ontario Museum (ROM)
1805794154									Lysimachia ciliata L. (TRT 17181)																	ROM:TRT:1714301									en	CC0_1_0											Royal Ontario Museum (ROM)
1805794151									Anagallis arvensis L. (TRT 138470)																	ROM:TRT:1714293									en	CC0_1_0											Royal Ontario Museum (ROM)
1805794147									Lysimachia ciliata L. (TRT 209454)																	ROM:TRT:1714298									en	CC0_1_0											Royal Ontario Museum (ROM)
1805794143									Lysimachia ciliata L. (TRT 17168)																	ROM:TRT:1714303									en	CC0_1_0											Royal Ontario Museum (ROM)
1805794121									Lysimachia ciliata L. (TRT 129780)																	ROM:TRT:1714299									en	CC0_1_0											Royal Ontario Museum (ROM)
1805794099									Lysimachia ciliata L. (TRT 075702)																	ROM:TRT:1714306									en	CC0_1_0											Royal Ontario Museum (ROM)
1805794096									Lysimachia ciliata L. (TRT 17180)																	ROM:TRT:1714302									en	CC0_1_0											Royal Ontario Museum (ROM)
1805794018									Lysimachia vulgaris L. (TRT 17122)																	ROM:TRT:1714350									en	CC0_1_0											Royal Ontario Museum (ROM)
1805794014									Lysimachia ciliata L. (TRT 254304)																	ROM:TRT:22381									en	CC0_1_0											Royal Ontario Museum (ROM)
1805793986									Lysimachia ciliata L. (TRT 106738)																	ROM:TRT:1714308									en	CC0_1_0											Royal Ontario Museum (ROM)
1805793970									Lysimachia vulgaris L. (TRT 075713)																	ROM:TRT:1714347									en	CC0_1_0											Royal Ontario Museum (ROM)
1805793960									Lysimachia thyrsiflora L. (TRT 051576)																	ROM:TRT:1714345									en	CC0_1_0											Royal Ontario Museum (ROM)
1805793954									Lysimachia vulgaris L. (TRT 194518)																	ROM:TRT:1714349									en	CC0_1_0											Royal Ontario Museum (ROM)
1805793920									Lysimachia ×producta (A. Gray) Fern. (TRT 075953)																	ROM:TRT:1714356									en	CC0_1_0											Royal Ontario Museum (ROM)
1805793919									Lysimachia vulgaris L. (TRT 138471)																	ROM:TRT:1714348									en	CC0_1_0											Royal Ontario Museum (ROM)
1805793915									Lysimachia thyrsiflora L. (TRT 219116)																	ROM:TRT:1714344									en	CC0_1_0											Royal Ontario Museum (ROM)
1805793909									Lysimachia ×producta (A. Gray) Fern. (TRT 124478)																	ROM:TRT:1714353									en	CC0_1_0											Royal Ontario Museum (ROM)
1805793897									Lysimachia ×producta (A. Gray) Fern. (TRT 062784)																	ROM:TRT:1714354									en	CC0_1_0											Royal Ontario Museum (ROM)
1805793896									Lysimachia vulgaris L. (TRT 219873)																	ROM:TRT:1714352									en	CC0_1_0											Royal Ontario Museum (ROM)
1805793889									Lysimachia thyrsiflora L. (TRT 254343)																	ROM:TRT:22348									en	CC0_1_0											Royal Ontario Museum (ROM)
1805793887									Lysimachia quadrifolia L. (TRT 17078)																	ROM:TRT:1714324									en	CC0_1_0											Royal Ontario Museum (ROM)
1805793883									Lysimachia thyrsiflora L. (TRT 17108)																	ROM:TRT:1714346									en	CC0_1_0											Royal Ontario Museum (ROM)
1805793879									Lysimachia vulgaris L. (TRT 219122)																	ROM:TRT:1714351									en	CC0_1_0											Royal Ontario Museum (ROM)
1805793867									Lysimachia ×producta (A. Gray) Fern. (TRT 17076)																	ROM:TRT:1714355									en	CC0_1_0											Royal Ontario Museum (ROM)
1805793858									Lysimachia nummularia L. (TRT 107030)																	ROM:TRT:1714323									en	CC0_1_0											Royal Ontario Museum (ROM)
1805793841									Lysimachia ciliata L. (TRT 219819)																	ROM:TRT:1714314									en	CC0_1_0											Royal Ontario Museum (ROM)
1805793839									Lysimachia quadrifolia L. (TRT 067285)																	ROM:TRT:1714326									en	CC0_1_0											Royal Ontario Museum (ROM)
1805793834									Lysimachia ciliata L. (TRT 223409)																	ROM:TRT:1714316									en	CC0_1_0											Royal Ontario Museum (ROM)
1805793826									Lysimachia quadrifolia L. (TRT 084154)																	ROM:TRT:1714330									en	CC0_1_0											Royal Ontario Museum (ROM)
1805793825									Lysimachia nummularia L. (TRT 138465)																	ROM:TRT:1714322									en	CC0_1_0											Royal Ontario Museum (ROM)
1805793821									Lysimachia quadrifolia L. (TRT 115307)																	ROM:TRT:1714331									en	CC0_1_0											Royal Ontario Museum (ROM)
1805793813									Lysimachia quadrifolia L. (TRT 027430)																	ROM:TRT:1714329									en	CC0_1_0											Royal Ontario Museum (ROM)
1805793807									Lysimachia quadrifolia L. (TRT 051575)																	ROM:TRT:1714327									en	CC0_1_0											Royal Ontario Museum (ROM)
1805793803									Lysimachia quadrifolia L. (TRT 193403)																	ROM:TRT:1714332									en	CC0_1_0											Royal Ontario Museum (ROM)
1805793787									Lysimachia thyrsiflora L. (TRT 138464)																	ROM:TRT:1714339									en	CC0_1_0											Royal Ontario Museum (ROM)
1805793784									Lysimachia ciliata L. (TRT 089937)																	ROM:TRT:1714307									en	CC0_1_0											Royal Ontario Museum (ROM)
1805793781									Lysimachia ciliata L. (TRT 124479)																	ROM:TRT:1714310									en	CC0_1_0											Royal Ontario Museum (ROM)
1805793776									Lysimachia quadrifolia L. (TRT 17080)																	ROM:TRT:1714328									en	CC0_1_0											Royal Ontario Museum (ROM)
1805793775									Lysimachia nummularia L. (TRT 219666)																	ROM:TRT:1714321									en	CC0_1_0											Royal Ontario Museum (ROM)
1805793769									Lysimachia ciliata L. (TRT 098978)																	ROM:TRT:1714311									en	CC0_1_0											Royal Ontario Museum (ROM)
1805793768									Lysimachia quadrifolia L. (TRT 191095)																	ROM:TRT:1714333									en	CC0_1_0											Royal Ontario Museum (ROM)
1805793766									Lysimachia quadrifolia L. (TRT 17072)																	ROM:TRT:1714325									en	CC0_1_0											Royal Ontario Museum (ROM)
1805793759									Lysimachia ciliata L. (TRT 115308)																	ROM:TRT:1714317									en	CC0_1_0											Royal Ontario Museum (ROM)
1805793755									Lysimachia nummularia L. (TRT 17055)																	ROM:TRT:1714320									en	CC0_1_0											Royal Ontario Museum (ROM)
1805793753									Lysimachia ciliata L. (TRT 17182)																	ROM:TRT:1714318									en	CC0_1_0											Royal Ontario Museum (ROM)
1805793752									Lysimachia ciliata L. (TRT 214410)																	ROM:TRT:1714309									en	CC0_1_0											Royal Ontario Museum (ROM)
1805793749									Lysimachia quadrifolia L. (TRT 129769)																	ROM:TRT:1714335									en	CC0_1_0											Royal Ontario Museum (ROM)
1805793747									Lysimachia nummularia L. (TRT 17056)																	ROM:TRT:1714319									en	CC0_1_0											Royal Ontario Museum (ROM)
1805793746									Lysimachia ciliata L. (TRT 081899)																	ROM:TRT:1714312									en	CC0_1_0											Royal Ontario Museum (ROM)
1805793742									Lysimachia thyrsiflora L. (TRT 129772)																	ROM:TRT:1714341									en	CC0_1_0											Royal Ontario Museum (ROM)
1805793733									Lysimachia ciliata L. (TRT 084666)																	ROM:TRT:1714313									en	CC0_1_0											Royal Ontario Museum (ROM)
1805793726									Lysimachia thyrsiflora L. (TRT 227331)																	ROM:TRT:1714340									en	CC0_1_0											Royal Ontario Museum (ROM)
1805793724									Lysimachia thyrsiflora L. (TRT 108941)																	ROM:TRT:1714342									en	CC0_1_0											Royal Ontario Museum (ROM)
1805793723									Lysimachia thyrsiflora L. (TRT 21519)																	ROM:TRT:1714343									en	CC0_1_0											Royal Ontario Museum (ROM)
1805793722									Lysimachia quadrifolia L. (TRT 191096)																	ROM:TRT:1714334									en	CC0_1_0											Royal Ontario Museum (ROM)
1805793717									Lysimachia ciliata L. (TRT 069617)																	ROM:TRT:1714315									en	CC0_1_0											Royal Ontario Museum (ROM)
1805793712									Lysimachia quadrifolia L. (TRT 034458)																	ROM:TRT:1714336									en	CC0_1_0											Royal Ontario Museum (ROM)
1805793707									Lysimachia thyrsiflora L. (TRT 220660)																	ROM:TRT:1714337									en	CC0_1_0											Royal Ontario Museum (ROM)
1805793692									Lysimachia thyrsiflora L. (TRT 219606)																	ROM:TRT:1714338									en	CC0_1_0											Royal Ontario Museum (ROM)
1805793569									Lysimachia punctata L. (TRT 259012)																	ROM:TRT:40404									en	CC0_1_0											Royal Ontario Museum (ROM)
1805792034									Lysimachia quadriflora Sims (TRT 253082)																	ROM:TRT:28649									en	CC0_1_0											Royal Ontario Museum (ROM)
1805791905									Lysimachia quadriflora Sims (TRT 247565)																	ROM:TRT:28648									en	CC0_1_0											Royal Ontario Museum (ROM)
1805788100									Lysimachia thyrsiflora L. (TRT 242985)																	ROM:TRT:1694265									en	CC0_1_0											Royal Ontario Museum (ROM)
1805787398									Lysimachia nummularia L. (TRT 258923)																	ROM:TRT:46309									en	CC0_1_0											Royal Ontario Museum (ROM)
1805787321									Lysimachia terrestris L. (TRT 258929)																	ROM:TRT:46320									en	CC0_1_0											Royal Ontario Museum (ROM)
1805787081									Anagallis arvensis L. (TRT 258925)																	ROM:TRT:46729									en	CC0_1_0											Royal Ontario Museum (ROM)
1805787070									Lysimachia terrestris L. (TRT 258930)																	ROM:TRT:46344									en	CC0_1_0											Royal Ontario Museum (ROM)
1805787059									Lysimachia terrestris L. (TRT 258928)																	ROM:TRT:46731									en	CC0_1_0											Royal Ontario Museum (ROM)
1805787055									Lysimachia nummularia L. (TRT 258927)																	ROM:TRT:46730									en	CC0_1_0											Royal Ontario Museum (ROM)
1805787027									Lysimachia ciliata L. (TRT 258926)																	ROM:TRT:46733									en	CC0_1_0											Royal Ontario Museum (ROM)
1805786962									Lysimachia thyrsiflora L. (TRT 258931)																	ROM:TRT:46732									en	CC0_1_0											Royal Ontario Museum (ROM)
1805786328									Lysimachia ciliata L. (TRT 257413)																	ROM:TRT:5487									en	CC0_1_0											Royal Ontario Museum (ROM)
1805786305									Lysimachia ciliata L. (TRT 017153)																	ROM:TRT:9529									en	CC0_1_0											Royal Ontario Museum (ROM)
1805786277									Lysimachia thyrsiflora L. (TRT 070768)																	ROM:TRT:9532									en	CC0_1_0											Royal Ontario Museum (ROM)
1805786270									Trientalis borealis Raf. (TRT 139166)																	ROM:TRT:9535									en	CC0_1_0											Royal Ontario Museum (ROM)
1805786256									Lysimachia ciliata L. (TRT 066137)																	ROM:TRT:9528									en	CC0_1_0											Royal Ontario Museum (ROM)
1805786229									Lysimachia nummularia L. (TRT 100313)																	ROM:TRT:9530									en	CC0_1_0											Royal Ontario Museum (ROM)
1805786225									Trientalis borealis Raf. (TRT 017202)																	ROM:TRT:9534									en	CC0_1_0											Royal Ontario Museum (ROM)
1805786223									Trientalis borealis Raf. (TRT 179266)																	ROM:TRT:9536									en	CC0_1_0											Royal Ontario Museum (ROM)
1805786221									Anagallis arvensis L. (TRT 017002)																	ROM:TRT:9527									en	CC0_1_0											Royal Ontario Museum (ROM)
1805786217									Trientalis borealis Raf. (TRT 179634)																	ROM:TRT:9533									en	CC0_1_0											Royal Ontario Museum (ROM)
1805786216									Lysimachia terrestris (L.) B.S.P. (TRT 017088)																	ROM:TRT:9531									en	CC0_1_0											Royal Ontario Museum (ROM)
1805786147									Anagallis arvensis L. (TRT 016999)																	ROM:TRT:9526									en	CC0_1_0											Royal Ontario Museum (ROM)
1805785878									Lysimachia thyrsiflora L. (TRT 190572)																	ROM:TRT:1210									en	CC0_1_0											Royal Ontario Museum (ROM)
1805785801									Lysimachia ciliata L. (TRT 102704)																	ROM:TRT:1196									en	CC0_1_0											Royal Ontario Museum (ROM)
1805785790									Lysimachia ciliata L. (TRT 227330)																	ROM:TRT:1197									en	CC0_1_0											Royal Ontario Museum (ROM)
1805785788									Lysimachia nummularia L. (TRT 160313)																	ROM:TRT:1203									en	CC0_1_0											Royal Ontario Museum (ROM)
1805785770									Lysimachia ciliata L. (TRT 197922)																	ROM:TRT:1201									en	CC0_1_0											Royal Ontario Museum (ROM)
1805785768									Lysimachia ciliata L. (TRT 148497)																	ROM:TRT:1200									en	CC0_1_0											Royal Ontario Museum (ROM)
1805785766									Lysimachia nummularia L. (TRT 164768)																	ROM:TRT:1202									en	CC0_1_0											Royal Ontario Museum (ROM)
1805785763									Anagallis arvensis L. (TRT 177541)																	ROM:TRT:1191									en	CC0_1_0											Royal Ontario Museum (ROM)
1805785762									Lysimachia ciliata L. (TRT 181198)																	ROM:TRT:1195									en	CC0_1_0											Royal Ontario Museum (ROM)
1805785760									Lysimachia ciliata L. (TRT 179581)																	ROM:TRT:1192									en	CC0_1_0											Royal Ontario Museum (ROM)
1805785755									Lysimachia ciliata L. (TRT 214751)																	ROM:TRT:1194									en	CC0_1_0											Royal Ontario Museum (ROM)
1805785752									Lysimachia nummularia L. (TRT 194482)																	ROM:TRT:1204									en	CC0_1_0											Royal Ontario Museum (ROM)
1805785751									Lysimachia ciliata L. (TRT 120148)																	ROM:TRT:1198									en	CC0_1_0											Royal Ontario Museum (ROM)
1805785739									Lysimachia ciliata L. (TRT 182260)																	ROM:TRT:1199									en	CC0_1_0											Royal Ontario Museum (ROM)
1805785730									Lysimachia ciliata L. (TRT 179630)																	ROM:TRT:1193									en	CC0_1_0											Royal Ontario Museum (ROM)
1805784926									Lysimachia thyrsiflora L. (TRT 160972)																	ROM:TRT:1209									en	CC0_1_0											Royal Ontario Museum (ROM)
1805784923									Lysimachia terrestris (L.) B.S.P. (TRT 177531)																	ROM:TRT:1208									en	CC0_1_0											Royal Ontario Museum (ROM)
1805784913									Lysimachia punctata L. (TRT 194477)																	ROM:TRT:1207									en	CC0_1_0											Royal Ontario Museum (ROM)
1805784836									Lysimachia nummularia L. (TRT 179784)																	ROM:TRT:1206									en	CC0_1_0											Royal Ontario Museum (ROM)
1805784696									Lysimachia nummularia L. (TRT 017060)																	ROM:TRT:1205									en	CC0_1_0											Royal Ontario Museum (ROM)
1805782780									Anagallis arvensis L. (TRT 259768)																	ROM:TRT:1720350									en	CC0_1_0											Royal Ontario Museum (ROM)
1805782203									Lysimachia ciliata L. (TRT 239905)																	ROM:TRT:1728353									en	CC0_1_0											Royal Ontario Museum (ROM)
1805782153									Lysimachia thyrsiflora L. (TRT 239387)																	ROM:TRT:1728330									en	CC0_1_0											Royal Ontario Museum (ROM)
1805781806									Lysimachia thyrsiflora L. (TRT 240020)																	ROM:TRT:1728444									en	CC0_1_0											Royal Ontario Museum (ROM)
1805781783									Lysimachia quadrifolia L. (TRT 240140)																	ROM:TRT:1728526									en	CC0_1_0											Royal Ontario Museum (ROM)
1805781765									Trientalis borealis Raf. (TRT 239955)																	ROM:TRT:1728393									en	CC0_1_0											Royal Ontario Museum (ROM)
1805779819									Lysimachia thyrsiflora L. (TRT 253917)																	ROM:TRT:1726839									en	CC0_1_0											Royal Ontario Museum (ROM)
1805779694									Lysimachia thyrsiflora L. (TRT 253947)																	ROM:TRT:1726831									en	CC0_1_0											Royal Ontario Museum (ROM)
1805772892									Lysimachia ciliata L. (TRT 249420)																	ROM:TRT:1697609									en	CC0_1_0											Royal Ontario Museum (ROM)
1805772619									Lysimachia quadriflora Sims (TRT 240974)																	ROM:TRT:1697888									en	CC0_1_0											Royal Ontario Museum (ROM)
1805772027									Trientalis borealis Raf. (TRT 261494)																	ROM:TRT:1697375									en	CC0_1_0											Royal Ontario Museum (ROM)
1805768652									Lysimachia ciliata L. (TRT 240844)																	ROM:TRT:6118									en	CC0_1_0											Royal Ontario Museum (ROM)
1805767062									Lysimachia thyrsiflora L. (TRT 252818)																	ROM:TRT:1751501									en	CC0_1_0											Royal Ontario Museum (ROM)
1805763063									Lysimachia quadriflora Sims (TRT 253742)																	ROM:TRT:29909									en	CC0_1_0											Royal Ontario Museum (ROM)
1805762870									Lysimachia thyrsiflora L. (TRT 253243)																	ROM:TRT:27892									en	CC0_1_0											Royal Ontario Museum (ROM)
1805762731									Lysimachia thyrsiflora L. (TRT 253544)																	ROM:TRT:29985									en	CC0_1_0											Royal Ontario Museum (ROM)
1805762597									Lysimachia quadriflora Sims (TRT 253255)																	ROM:TRT:29600									en	CC0_1_0											Royal Ontario Museum (ROM)
1805762489									Lysimachia ciliata L. (TRT 254119)																	ROM:TRT:30176									en	CC0_1_0											Royal Ontario Museum (ROM)
1805759467									Trientalis borealis Raf. (TRT 256940)																	ROM:TRT:5598									en	CC0_1_0											Royal Ontario Museum (ROM)
1805759112									Trientalis borealis (TRT 259779)																	ROM:TRT:45250									en	CC0_1_0											Royal Ontario Museum (ROM)
1805759046									Trientalis borealis Raf. (TRT 259769)																	ROM:TRT:45221									en	CC0_1_0											Royal Ontario Museum (ROM)
1805758681									Trientalis borealis Raf. (TRT 258862)																	ROM:TRT:47014									en	CC0_1_0											Royal Ontario Museum (ROM)
1805758475									Lysimachia vulgaris L. (TRT 262636)																	ROM:TRT:59221									en	CC0_1_0											Royal Ontario Museum (ROM)
1805755075									Lysimachia thyrsiflora L. (TRT 111123)																	ROM:TRT:16835									en	CC0_1_0											Royal Ontario Museum (ROM)
1805755061									Lysimachia thyrsiflora L. (TRT 070519)																	ROM:TRT:16837									en	CC0_1_0											Royal Ontario Museum (ROM)
1805755059									Lysimachia thyrsiflora L. (TRT 138122)																	ROM:TRT:16838									en	CC0_1_0											Royal Ontario Museum (ROM)
1805755057									Lysimachia thyrsiflora L. (TRT 062790)																	ROM:TRT:16836									en	CC0_1_0											Royal Ontario Museum (ROM)
1805755054									Lysimachia thyrsiflora L. (TRT 229100)																	ROM:TRT:16832									en	CC0_1_0											Royal Ontario Museum (ROM)
1805755024									Lysimachia thyrsiflora L. (TRT 177548)																	ROM:TRT:16839									en	CC0_1_0											Royal Ontario Museum (ROM)
1805754955									Lysimachia thyrsiflora L. (TRT 138119)																	ROM:TRT:16825									en	CC0_1_0											Royal Ontario Museum (ROM)
1805754927									Lysimachia ciliata L. (TRT 231233)																	ROM:TRT:16798									en	CC0_1_0											Royal Ontario Museum (ROM)
1805754912									Lysimachia thyrsiflora L. (TRT 231679)																	ROM:TRT:16828									en	CC0_1_0											Royal Ontario Museum (ROM)
1805754884									Lysimachia ciliata L. (TRT 111335)																	ROM:TRT:16802									en	CC0_1_0											Royal Ontario Museum (ROM)
1805754870									Lysimachia thyrsiflora L. (TRT 091709)																	ROM:TRT:16827									en	CC0_1_0											Royal Ontario Museum (ROM)
1805754869									Lysimachia thyrsiflora L. (TRT 180228)																	ROM:TRT:16840									en	CC0_1_0											Royal Ontario Museum (ROM)
1805754854									Lysimachia ciliata L. (TRT 231665)																	ROM:TRT:16799									en	CC0_1_0											Royal Ontario Museum (ROM)
1805754842									Lysimachia thyrsiflora L. (TRT 231655)																	ROM:TRT:16829									en	CC0_1_0											Royal Ontario Museum (ROM)
1805754781									Lysimachia ciliata L. (TRT 096149)																	ROM:TRT:16788									en	CC0_1_0											Royal Ontario Museum (ROM)
1805754749									Lysimachia nummularia L. (TRT 138123)																	ROM:TRT:16808									en	CC0_1_0											Royal Ontario Museum (ROM)
1805754217									Lysimachia ciliata L. (TRT 075700)																	ROM:TRT:16776									en	CC0_1_0											Royal Ontario Museum (ROM)
1805754216									Lysimachia ciliata L. (TRT 075699)																	ROM:TRT:16772									en	CC0_1_0											Royal Ontario Museum (ROM)
1805754206									Lysimachia ciliata L. (TRT 083850)																	ROM:TRT:16794									en	CC0_1_0											Royal Ontario Museum (ROM)
1805754201									Lysimachia ciliata L. (TRT 071967)																	ROM:TRT:16781									en	CC0_1_0											Royal Ontario Museum (ROM)
1805754198									Lysimachia ciliata L. (TRT 083801)																	ROM:TRT:16795									en	CC0_1_0											Royal Ontario Museum (ROM)
1805754195									Lysimachia ciliata L. (TRT 200765)																	ROM:TRT:16793									en	CC0_1_0											Royal Ontario Museum (ROM)
1805754179									Anagallis arvensis L. (TRT 229091)																	ROM:TRT:16768									en	CC0_1_0											Royal Ontario Museum (ROM)
1805754165									Lysimachia ciliata L. (TRT 138120)																	ROM:TRT:16782									en	CC0_1_0											Royal Ontario Museum (ROM)
1805754152									Lysimachia ciliata L. (TRT 075701)																	ROM:TRT:16780									en	CC0_1_0											Royal Ontario Museum (ROM)
1805754125									Lysimachia ciliata L. (TRT 075698)																	ROM:TRT:16791									en	CC0_1_0											Royal Ontario Museum (ROM)
1805754069									Lysimachia ciliata L. (TRT 075697)																	ROM:TRT:16790									en	CC0_1_0											Royal Ontario Museum (ROM)
1805753963									Lysimachia ciliata L. (TRT 110390)																	ROM:TRT:16786									en	CC0_1_0											Royal Ontario Museum (ROM)
1805753908									Lysimachia punctata L. (TRT 051574)																	ROM:TRT:16855									en	CC0_1_0											Royal Ontario Museum (ROM)
1805753878									Lysimachia punctata L. (TRT 227329)																	ROM:TRT:16857									en	CC0_1_0											Royal Ontario Museum (ROM)
1805753859									Lysimachia punctata L. (TRT 227328)																	ROM:TRT:16856									en	CC0_1_0											Royal Ontario Museum (ROM)
1805753249									Anagallis arvensis L. (TRT 249081)																	ROM:TRT:1711791									en	CC0_1_0											Royal Ontario Museum (ROM)
1805753085									Lysimachia ciliata L. (TRT 257251)																	ROM:TRT:1711675									en	CC0_1_0											Royal Ontario Museum (ROM)
1805753068									Lysimachia nummularia L. (TRT 257252)																	ROM:TRT:1711676									en	CC0_1_0											Royal Ontario Museum (ROM)
1805752706									Lysimachia ciliata L. (TRT 243604)																	ROM:TRT:1711483									en	CC0_1_0											Royal Ontario Museum (ROM)
1805752518									Lysimachia ciliata L. (TRT 243400)																	ROM:TRT:1711525									en	CC0_1_0											Royal Ontario Museum (ROM)
1805752439									Anagallis arvensis L. (TRT 257385)																	ROM:TRT:1711610									en	CC0_1_0											Royal Ontario Museum (ROM)
1805752400									Lysimachia nummularia L. (TRT 257396)																	ROM:TRT:1711619									en	CC0_1_0											Royal Ontario Museum (ROM)
1805752234									Trientalis borealis Raf. (TRT 257354)																	ROM:TRT:1711582									en	CC0_1_0											Royal Ontario Museum (ROM)
1805751957									Trientalis borealis Raf. (TRT 243459)																	ROM:TRT:1711372									en	CC0_1_0											Royal Ontario Museum (ROM)
1805751754									Lysimachia terrestris (L.) Britton, Sterns & Poggenb. (TRT 256291)																	ROM:TRT:1711186									en	CC0_1_0											Royal Ontario Museum (ROM)
1805751530									Lysimachia ciliata L. (TRT 254540)																	ROM:TRT:21434									en	CC0_1_0											Royal Ontario Museum (ROM)
1805751463									Trientalis borealis Raf. subsp. borealis (TRT 254998)																	ROM:TRT:21185									en	CC0_1_0											Royal Ontario Museum (ROM)
1805750662									Lysimachia thyrsiflora L. (TRT 254252)																	ROM:TRT:21031									en	CC0_1_0											Royal Ontario Museum (ROM)
1805750499									Lysimachia ciliata L. (TRT 254633)																	ROM:TRT:21133									en	CC0_1_0											Royal Ontario Museum (ROM)
1805750476									Lysimachia thyrsiflora L. (TRT 254157)																	ROM:TRT:21559									en	CC0_1_0											Royal Ontario Museum (ROM)
1805750392									Trientalis borealis Raf. (TRT 175668)																	ROM:TRT:19468									en	CC0_1_0											Royal Ontario Museum (ROM)
1805750281									Trientalis borealis Raf. (TRT 231620)																	ROM:TRT:19477									en	CC0_1_0											Royal Ontario Museum (ROM)
1805750255									Trientalis borealis Raf. (TRT 079508)																	ROM:TRT:19476									en	CC0_1_0											Royal Ontario Museum (ROM)
1805750248									Trientalis borealis Raf. (TRT 200767)																	ROM:TRT:19471									en	CC0_1_0											Royal Ontario Museum (ROM)
1805750155									Trientalis borealis Raf. subsp. borealis (TRT 254247)																	ROM:TRT:21026									en	CC0_1_0											Royal Ontario Museum (ROM)
1805749666									Lysimachia terrestris (L.) Britt. S. & P. (TRT 222816)																	ROM:TRT:19444									en	CC0_1_0											Royal Ontario Museum (ROM)
1805749616									Lysimachia terrestris (L.) Britt. S. & P. (TRT 083851)																	ROM:TRT:19440									en	CC0_1_0											Royal Ontario Museum (ROM)
1805749568									Lysimachia terrestris (L.) Britt. S. & P. (TRT 087579)																	ROM:TRT:19439									en	CC0_1_0											Royal Ontario Museum (ROM)
1805749502									Lysimachia terrestris (L.) BSP (TRT 075710)																	ROM:TRT:19433									en	CC0_1_0											Royal Ontario Museum (ROM)
1805749333									Lysimachia thyrsiflora L. (TRT 240703)																	ROM:TRT:1750307									en	CC0_1_0											Royal Ontario Museum (ROM)
1805748937									Lysimachia punctata L. (TRT 243224)																	ROM:TRT:1750431									en	CC0_1_0											Royal Ontario Museum (ROM)
1805748824									Lysimachia quadriflora (TRT 256771)																	ROM:TRT:1749981									en	CC0_1_0											Royal Ontario Museum (ROM)
1805748705									Lysimachia thyrsiflora L. (TRT 249373)																	ROM:TRT:1740613									en	CC0_1_0											Royal Ontario Museum (ROM)
1805747576									Lysimachia ciliata L. (TRT 259728)																	ROM:TRT:1729836									en	CC0_1_0											Royal Ontario Museum (ROM)
1805747534									Lysimachia ciliata L. (TRT 259727)																	ROM:TRT:1729835									en	CC0_1_0											Royal Ontario Museum (ROM)
1805747500									Lysimachia quadrifolia L. (TRT 259729)																	ROM:TRT:1729837									en	CC0_1_0											Royal Ontario Museum (ROM)
1805747308									Lysimachia thyrsiflora L. (TRT 249370)																	ROM:TRT:1720923									en	CC0_1_0											Royal Ontario Museum (ROM)
1805747288									Lysimachia thyrsiflora L. (TRT 249369)																	ROM:TRT:1720922									en	CC0_1_0											Royal Ontario Museum (ROM)
1805746071									Anagallis arvensis L. (TRT 253283)																	ROM:TRT:1729036									en	CC0_1_0											Royal Ontario Museum (ROM)
1805420130																										9531114										CC_BY_NC_4_0			2018-01-19T22:27Z			https://www.inaturalist.org/observations/9531114				© hillanddale some rights reserved	hillanddale
1805419540																										9529517										CC_BY_NC_4_0			2018-01-19T19:30Z			https://www.inaturalist.org/observations/9529517				© ben_montgomery some rights reserved	ben_montgomery
1805419210																										9528146										CC_BY_NC_4_0			2018-01-24T03:57Z			https://www.inaturalist.org/observations/9528146				© Jason King some rights reserved	Jason King
1805413313																										9512403										CC_BY_NC_4_0			2018-01-20T20:50Z			https://www.inaturalist.org/observations/9512403				by Reuven Martin no rights reserved	Reuven Martin
1805411969																										9509170										CC_BY_NC_4_0			2018-01-19T02:37Z			https://www.inaturalist.org/observations/9509170				© Pat Deacon some rights reserved	Pat Deacon
1805411667																										9508477										CC_BY_NC_4_0			2018-01-18T19:38Z			https://www.inaturalist.org/observations/9508477				© benandkerstyn some rights reserved	benandkerstyn
1805409938																										9503885										CC_BY_NC_4_0			2018-02-04T16:55Z			https://www.inaturalist.org/observations/9503885				© laneallen some rights reserved	laneallen
1805409145																										9501885										CC_BY_NC_4_0			2018-01-17T01:45Z			https://www.inaturalist.org/observations/9501885				© Rob Routledge some rights reserved	Rob Routledge
1805409142																										9501883										CC_BY_NC_4_0			2018-01-17T01:45Z			https://www.inaturalist.org/observations/9501883				© Rob Routledge some rights reserved	Rob Routledge
1805402004																										9483216										CC_BY_NC_4_0			2018-01-15T20:53Z			https://www.inaturalist.org/observations/9483216				© Steve Waller some rights reserved	Steve Waller
1805399878																										9477448										CC_BY_NC_4_0			2018-01-15T03:25Z			https://www.inaturalist.org/observations/9477448				© bkinder832 some rights reserved	bkinder832
1805398313																										9474499										CC_BY_NC_4_0			2018-01-15T15:44Z			https://www.inaturalist.org/observations/9474499				© Erin Faulkner some rights reserved	Erin Faulkner
1805397974																										9473656										CC_BY_NC_4_0			2018-01-14T23:01Z			https://www.inaturalist.org/observations/9473656				© bkinder832 some rights reserved	bkinder832
1805397972																										9473653										CC_BY_NC_4_0			2018-01-20T21:10Z			https://www.inaturalist.org/observations/9473653				© bkinder832 some rights reserved	bkinder832
1805396753																										9470264										CC_BY_NC_4_0			2018-01-15T02:18Z			https://www.inaturalist.org/observations/9470264				© Erika Mitchell some rights reserved	Erika Mitchell
1805391418																										9456129										CC_BY_NC_4_0			2018-01-14T23:04Z			https://www.inaturalist.org/observations/9456129				© Damon Tighe some rights reserved	Damon Tighe
1805388445																										9448554										CC_BY_NC_4_0			2018-01-17T14:43Z			https://www.inaturalist.org/observations/9448554				© cindylemon some rights reserved	cindylemon
1805386673																										9444325										CC_BY_NC_4_0			2018-01-13T03:33Z			https://www.inaturalist.org/observations/9444325				© rossd some rights reserved	rossd
1805382316																										9434738										CC_BY_NC_4_0			2018-01-12T02:01Z			https://www.inaturalist.org/observations/9434738				© botanygirl some rights reserved	botanygirl
1805381604																										9433131										CC_BY_NC_4_0			2018-01-20T21:30Z			https://www.inaturalist.org/observations/9433131				© bkinder832 some rights reserved	bkinder832
1805380328																										9430256										CC_BY_NC_4_0			2018-01-20T21:31Z			https://www.inaturalist.org/observations/9430256				© Sarah Bonnett some rights reserved	Sarah Bonnett
1805379896																										9429018										CC_BY_NC_4_0			2018-01-10T13:37Z			https://www.inaturalist.org/observations/9429018				© rossd some rights reserved	rossd
1805379892																										9429017										CC_BY_NC_4_0			2018-01-20T21:33Z			https://www.inaturalist.org/observations/9429017				© rossd some rights reserved	rossd
1805376579																										9376137										CC_BY_NC_4_0			2018-03-15T18:56Z			https://www.inaturalist.org/observations/9376137				© beeboy some rights reserved	beeboy
1805375869																										9310030										CC_BY_NC_4_0			2018-01-10T16:17Z			https://www.inaturalist.org/observations/9310030				© owenclarkin some rights reserved	owenclarkin
1805375591																										9282967										CC_BY_NC_4_0			2018-01-31T01:48Z			https://www.inaturalist.org/observations/9282967				© Erika Mitchell some rights reserved	Erika Mitchell
1805374842																										9158585										CC_BY_NC_4_0			2018-01-11T15:48Z			https://www.inaturalist.org/observations/9158585				© Sara Rall some rights reserved	Sara Rall
1805371366																										7713319										CC_BY_NC_4_0			2018-01-31T08:37Z			https://www.inaturalist.org/observations/7713319				© brianbarkley some rights reserved	brianbarkley
1805369824																										678793										CC_BY_NC_4_0			2018-01-12T14:20Z			https://www.inaturalist.org/observations/678793				© Christopher Tracey some rights reserved	Christopher Tracey
1805364408																										1514591										CC_BY_NC_4_0			2018-01-13T02:52Z			https://www.inaturalist.org/observations/1514591				© Todd Folsom some rights reserved	Todd Folsom
1805364355																										1474711										CC_BY_NC_4_0			2018-01-09T21:51Z			https://www.inaturalist.org/observations/1474711				© omegadan01 some rights reserved	omegadan01
1805364325																										1449729										CC_BY_NC_4_0			2018-01-09T21:57Z			https://www.inaturalist.org/observations/1449729				© jessicaross2014 some rights reserved	jessicaross2014
1804613717									Lysimachia ciliata (CAN 455664)																	fe1b29b2-ec0d-c0d4-a59c-d78890c8ef9b									eng	CC_BY_4_0			2017-11-20T18:15Z								Canadian Museum of Nature
1804613458									Glaux maritima (CAN 485823)																	fde65bd9-64fb-4fb4-1aaf-c8120949e8a6									eng	CC_BY_4_0			2017-11-20T18:15Z								Canadian Museum of Nature
1804613348									Lysimachia terrestris (CAN 465232)																	fdd2aa4c-f064-0644-4f98-4466034c42eb									eng	CC_BY_4_0			2017-11-20T18:15Z								Canadian Museum of Nature
1804611058									Lysimachia thyrsiflora (CAN 540011)																	fb882849-db24-b244-4ca4-858e00205e76									eng	CC_BY_4_0			2017-11-20T18:15Z								Canadian Museum of Nature
1804609751									Lysimachia terrestris (CAN 474827)																	fa395c3a-5b2a-b2a4-d684-9779b4d2df96									eng	CC_BY_4_0			2017-11-20T18:15Z								Canadian Museum of Nature
1804606705									Lysimachia terrestris (CAN 498535)																	f72b9f1c-b18e-18e4-8599-2b7bfcda49bc									eng	CC_BY_4_0			2017-11-20T18:15Z								Canadian Museum of Nature
1804605259									Lysimachia terrestris (CAN 547970)																	f5ad51fa-4ffd-ffd4-2db3-660acc8776fe									eng	CC_BY_4_0			2017-11-20T18:15Z								Canadian Museum of Nature
1804604596									Lysimachia terrestris (CAN 440097)																	f4f7c94c-d0f7-0f74-5893-cb83639b4479									eng	CC_BY_4_0			2017-11-20T18:15Z								Canadian Museum of Nature
1804603947									Trientalis borealis (CAN 530477)																	f45e773b-f19e-19e4-b5b4-19d006ae98bb									eng	CC_BY_4_0			2017-11-20T18:15Z								Canadian Museum of Nature
1804603893									Lysimachia terrestris (CAN 439780)																	f4424683-d726-7264-1b81-367cde93e263									eng	CC_BY_4_0			2017-11-20T18:15Z								Canadian Museum of Nature
1804603028									Glaux maritima (CAN 448893)																	f3774ff4-b867-8674-25ad-314c4196d885									eng	CC_BY_4_0			2017-11-20T18:16Z								Canadian Museum of Nature
1804601431									Trientalis borealis (CAN 476391)																	f1bcc8cc-28ce-8ce4-f687-878466208dc3									eng	CC_BY_4_0			2017-11-20T18:15Z								Canadian Museum of Nature
1804597830									Lysimachia terrestris (CAN 542688)																	ee0c1e80-ec46-c464-d496-555a319bc42a									eng	CC_BY_4_0			2017-11-20T18:15Z								Canadian Museum of Nature
1804596859									Lysimachia terrestris (CAN 526021)																	ed177da7-1022-0224-6d85-a7552672b241									eng	CC_BY_4_0			2017-11-20T18:15Z								Canadian Museum of Nature
1804595895									Lysimachia quadrifolia (CAN 585318)																	ec126441-888c-88c4-3fb9-5c89a25e5ad1									eng	CC_BY_4_0			2017-11-20T18:16Z								Canadian Museum of Nature
1804594730									Lysimachia terrestris (CAN 530331)																	eadc86c8-9894-8944-aca7-b3bc8dd0dc65									eng	CC_BY_4_0			2017-11-20T18:15Z								Canadian Museum of Nature
1804591721									Lysimachia terrestris (CAN 415298)																	e7e343cb-ba46-a464-d392-3a515557c5b1									eng	CC_BY_4_0			2017-11-20T18:15Z								Canadian Museum of Nature
1804591134									Lysimachia nummularia (CAN 455621)																	e75d03b6-73d8-3d84-5c8a-36d18a51fae5									eng	CC_BY_4_0			2017-11-20T18:15Z								Canadian Museum of Nature
1804590250									Lysimachia ciliata (CAN 502257)																	e67778e0-8d88-d884-2ab1-2982113ac412									eng	CC_BY_4_0			2017-11-20T18:15Z								Canadian Museum of Nature
1804587851									Lysimachia terrestris (CAN 475774)																	e4167166-4077-0774-19ac-691ca42ba4e8									eng	CC_BY_4_0			2017-11-20T18:15Z								Canadian Museum of Nature
1804586160									Anagallis minima (CAN 90969)																	e2702e0b-5362-3624-dc98-5f1583b9dc56									eng	CC_BY_4_0			2017-11-20T18:15Z								Canadian Museum of Nature
1804586103									Lysimachia thyrsiflora (CAN 602880)																	e25beda0-1f4b-f4b4-b59d-4601fe890717									eng	CC_BY_4_0			2017-11-20T18:16Z								Canadian Museum of Nature
1804585393									Trientalis europaea subsp. arctica (CAN 255136)																	e1af1b52-9727-7274-d6b7-fbb13f56a053									eng	CC_BY_4_0			2017-11-20T18:16Z								Canadian Museum of Nature
1804583748									Lysimachia ciliata (CAN 540987)																	dfe3af76-053f-53f4-61bc-a2c55d808b44									eng	CC_BY_4_0			2017-11-20T18:15Z								Canadian Museum of Nature
1804583548									Trientalis borealis (CAN 522268)																	dfb37d85-674d-74d4-a7bc-13f5b74bd9d0									eng	CC_BY_4_0			2017-11-20T18:15Z								Canadian Museum of Nature
1804582814									Lysimachia terrestris (CAN 526532)																	df0606c7-fa07-a074-fca3-05ef1d4b54c4									eng	CC_BY_4_0			2017-11-20T18:15Z								Canadian Museum of Nature
1804581196									Lysimachia ciliata (CAN 497039)																	dd56777a-ed18-d184-8bb6-00f88fddc1e2									eng	CC_BY_4_0			2017-11-20T18:15Z								Canadian Museum of Nature
1804577306									Lysimachia quadriflora (CAN 436982)																	d961f1e9-e992-9924-eb82-6edac4203a37									eng	CC_BY_4_0			2017-11-20T18:15Z								Canadian Museum of Nature
1804577185									Trientalis borealis subsp. latifolia (CAN 91786)																	d944e90f-aeea-eea4-9f8d-85f313437982									eng	CC_BY_4_0			2017-11-20T18:16Z								Canadian Museum of Nature
1804574330									Trientalis borealis (CAN 501977)																	d6559cd7-e29a-29a4-ac8f-537a26053070									eng	CC_BY_4_0			2017-11-20T18:15Z								Canadian Museum of Nature
1804573415									Anagallis arvensis (CAN 451966)																	d56befc2-064d-64d4-c0a9-5b332bbbddab									eng	CC_BY_4_0			2017-11-20T18:16Z								Canadian Museum of Nature
1804571930									Lysimachia terrestris (CAN 520919)																	d404d207-0540-5404-849b-931a664f9d98									eng	CC_BY_4_0			2017-11-20T18:15Z								Canadian Museum of Nature
1804571485									Lysimachia ciliata (CAN 434490)																	d3845dd4-480c-80c4-fe8e-552a83e0b463									eng	CC_BY_4_0			2017-11-20T18:15Z								Canadian Museum of Nature
1804571353									Trientalis europaea subsp. arctica (CAN 91810)																	d35cdc62-bbff-bff4-9d92-548dec9d9d32									eng	CC_BY_4_0			2017-11-20T18:15Z								Canadian Museum of Nature
1804566829									Trientalis europaea subsp. arctica (CAN 411578)																	cee1ecb6-c1bd-1bd4-b28c-a5d8f6f15931									eng	CC_BY_4_0			2017-11-20T18:15Z								Canadian Museum of Nature
1804566067									Lysimachia terrestris (CAN 499510)																	ce21cdfd-058c-58c4-fcaf-a142dfeaad41									eng	CC_BY_4_0			2017-11-20T18:16Z								Canadian Museum of Nature
1804565176									Lysimachia thyrsiflora (CAN 437030)																	cd471cec-bf8c-f8c4-6ebc-dfaf27344fbe									eng	CC_BY_4_0			2017-11-20T18:15Z								Canadian Museum of Nature
1804564338									Lysimachia thyrsiflora (CAN 530242)																	cc60ebb0-0bf0-bf04-d6aa-07fa4c80e834									eng	CC_BY_4_0			2017-11-20T18:15Z								Canadian Museum of Nature
1804563560									Trientalis borealis (CAN 530209)																	cba4828b-dfaf-faf4-1e97-8b241dd3eed3									eng	CC_BY_4_0			2017-11-20T18:15Z								Canadian Museum of Nature
1804561909									Lysimachia terrestris (CAN 540891)																	ca0ddd96-3a96-a964-f59a-0dce15fb97df									eng	CC_BY_4_0			2017-11-20T18:15Z								Canadian Museum of Nature
1804561271									Trientalis borealis (CAN 533324)																	c9621b46-3724-7244-4ebf-6cb57f0661eb									eng	CC_BY_4_0			2017-11-20T18:15Z								Canadian Museum of Nature
1804560825									Lysimachia thyrsiflora (CAN 436503)																	c9012a13-ca06-a064-6191-ccc64c4d9b3e									eng	CC_BY_4_0			2017-11-20T18:15Z								Canadian Museum of Nature
1804559587									Lysimachia ciliata (CAN 543005)																	c7c31e7e-4f06-f064-a1b8-2cb1d7c67f00									eng	CC_BY_4_0			2017-11-20T18:15Z								Canadian Museum of Nature
1804558716									Glaux maritima (CAN 91004)																	c6ec8677-1582-5824-d7b9-15a58c2a8e09									eng	CC_BY_4_0			2017-11-20T18:15Z								Canadian Museum of Nature
1804557292									Lysimachia thyrsiflora (CAN 439019)																	c5784995-a141-1414-a7b5-94cbeba0e2db									eng	CC_BY_4_0			2017-11-20T18:15Z								Canadian Museum of Nature
1804556319									Trientalis borealis (CAN 415150)																	c475d406-2510-5104-71a7-9b77458e5494									eng	CC_BY_4_0			2017-11-20T18:15Z								Canadian Museum of Nature
1804554813									Lysimachia ciliata (CAN 445871)																	c2ea0cfd-83fa-3fa4-1a82-c0728800c544									eng	CC_BY_4_0			2017-11-20T18:15Z								Canadian Museum of Nature
1804552532									Trientalis borealis (CAN 526321)																	c08c5d46-65b2-5b24-bc94-baa3b76822ae									eng	CC_BY_4_0			2017-11-20T18:15Z								Canadian Museum of Nature
1804552071									Lysimachia terrestris (CAN 464168)																	c0263cc6-a821-8214-70a0-463de7c9797d									eng	CC_BY_4_0			2017-11-20T18:15Z								Canadian Museum of Nature
1804551511									Lysimachia thyrsiflora (CAN 485735)																	bf8ed9df-e4ca-4ca4-7a88-4f2b5e0db125									eng	CC_BY_4_0			2017-11-20T18:15Z								Canadian Museum of Nature
1804549041									Lysimachia ciliata (CAN 487494)																	bd01a239-945b-45b4-5a9f-3e021de21f4e									eng	CC_BY_4_0			2017-11-20T18:15Z								Canadian Museum of Nature
1804548574									Trientalis borealis (CAN 536375)																	bca12edc-f09d-09d4-0692-23040601621f									eng	CC_BY_4_0			2017-11-20T18:15Z								Canadian Museum of Nature
1804548323									Trientalis borealis (CAN 530545)																	bc5949d3-48cb-8cb4-c3b1-1e1498cb86be									eng	CC_BY_4_0			2017-11-20T18:15Z								Canadian Museum of Nature
1804545383									Lysimachia terrestris (CAN 449967)																	b95a4778-1595-5954-84b5-90e9c5f2382a									eng	CC_BY_4_0			2017-11-20T18:15Z								Canadian Museum of Nature
1804538750									Lysimachia terrestris (CAN 534575)																	b2965f7e-1d9e-d9e4-03b7-88395198af23									eng	CC_BY_4_0			2017-11-20T18:15Z								Canadian Museum of Nature
1804537544									Lysimachia terrestris (CAN 526964)																	b1605881-bb8b-b8b4-9f9b-bd7fc5e5e663									eng	CC_BY_4_0			2017-11-20T18:15Z								Canadian Museum of Nature
1804536492									Trientalis borealis (CAN 475820)																	b0523899-25b8-5b84-f7b4-db98d496207d									eng	CC_BY_4_0			2017-11-20T18:15Z								Canadian Museum of Nature
1804535002									Glaux maritima (CAN 91031)																	aee3df9b-b839-8394-22b0-da126cb67b25									eng	CC_BY_4_0			2017-11-20T18:15Z								Canadian Museum of Nature
1804534467									Anagallis arvensis (CAN 475437)																	ae60fc03-c967-9674-2fac-ff442679539f									eng	CC_BY_4_0			2017-11-20T18:15Z								Canadian Museum of Nature
1804534088									Trientalis borealis (CAN 540264)																	adf2d7e9-42fe-2fe4-55a6-05b17d1ca7cf									eng	CC_BY_4_0			2017-11-20T18:15Z								Canadian Museum of Nature
1804532279									Lysimachia thyrsiflora (CAN 436841)																	ac1a2e98-6518-5184-6fb1-c01a02362c88									eng	CC_BY_4_0			2017-11-20T18:15Z								Canadian Museum of Nature
1804530105									Lysimachia terrestris (CAN 542477)																	a9f10139-c8a9-8a94-b5b5-2349e78a65b4									eng	CC_BY_4_0			2017-11-20T18:15Z								Canadian Museum of Nature
1804529813									Glaux maritima (CAN 457540)																	a99614b9-3a98-a984-dba2-be5468c5a61c									eng	CC_BY_4_0			2017-11-20T18:15Z								Canadian Museum of Nature
1804529276									Lysimachia terrestris (CAN 530020)																	a905cdab-6294-2944-c898-96f79bf8b030									eng	CC_BY_4_0			2017-11-20T18:15Z								Canadian Museum of Nature
1804528837									Trientalis borealis (CAN 530479)																	a880a0c3-76fc-6fc4-51b9-b354104bd6c6									eng	CC_BY_4_0			2017-11-20T18:15Z								Canadian Museum of Nature
1804526968									Lysimachia thyrsiflora (CAN 446405)																	a6996c9d-cda8-da84-168a-230137f741c4									eng	CC_BY_4_0			2017-11-20T18:15Z								Canadian Museum of Nature
1804526857									Glaux maritima (CAN 452654)																	a6891525-8820-8204-a68c-c6c1191fec44									eng	CC_BY_4_0			2017-11-20T18:15Z								Canadian Museum of Nature
1804526649									Lysimachia quadrifolia (CAN 450170)																	a64e3ba9-a040-0404-a19e-984cccb1de5b									eng	CC_BY_4_0			2017-11-20T18:15Z								Canadian Museum of Nature
1804526088									Lysimachia thyrsiflora (CAN 500451)																	a5c1bcb8-9168-1684-d6ae-706dfdf3045c									eng	CC_BY_4_0			2017-11-20T18:16Z								Canadian Museum of Nature
1804525343									Glaux maritima (CAN 536327)																	a4f3bf0e-46ea-6ea4-e8a5-6404d20d95ee									eng	CC_BY_4_0			2017-11-20T18:15Z								Canadian Museum of Nature
1804524324									Lysimachia ciliata (CAN 451140)																	a3e79982-1ebc-ebc4-7abb-4d7bceadb216									eng	CC_BY_4_0			2017-11-20T18:15Z								Canadian Museum of Nature
1804523818									Glaux maritima (CAN 91006)																	a3724631-8364-3644-9aa3-7695527f2ef1									eng	CC_BY_4_0			2017-11-20T18:16Z								Canadian Museum of Nature
1804523702									Lysimachia thyrsiflora (CAN 529870)																	a3395800-9005-0054-9597-4dd2418c84c6									eng	CC_BY_4_0			2017-11-20T18:15Z								Canadian Museum of Nature
1804523697									Anagallis arvensis (CAN 451162)																	a3467360-4b3e-b3e4-b1b2-7ce2d78b7707									eng	CC_BY_4_0			2017-11-20T18:15Z								Canadian Museum of Nature
1804523268									Glaux maritima subsp. obtusifolia (CAN 455715)																	a2d67004-2b6c-b6c4-ec94-bc2cdfe0249d									eng	CC_BY_4_0			2017-11-20T18:15Z								Canadian Museum of Nature
1804522822									Lysimachia terrestris (CAN 521402)																	a2635440-5a8b-a8b4-7584-a81f642d4c34									eng	CC_BY_4_0			2017-11-20T18:15Z								Canadian Museum of Nature
1804522552									Trientalis borealis (CAN 150419)																	a21912b4-accb-ccb4-01bf-8d1cc9179873									eng	CC_BY_4_0			2017-11-20T18:15Z								Canadian Museum of Nature
1804521899									Lysimachia thyrsiflora (CAN 501934)																	a17821e2-5612-6124-5a84-758052d24272									eng	CC_BY_4_0			2017-11-20T18:15Z								Canadian Museum of Nature
1804521808									Trientalis borealis f. pluriverticillata (CAN 91736)																	a16bfb23-08b9-8b94-daba-708f04221db4									eng	CC_BY_4_0			2017-11-20T18:15Z								Canadian Museum of Nature
1804519868									Trientalis borealis (CAN 485672)																	9f74fbf3-ca26-a264-37b3-479c9a8fe94c									eng	CC_BY_4_0			2017-11-20T18:15Z								Canadian Museum of Nature
1804519053									Lysimachia terrestris (CAN 526473)																	9ea06519-d3a6-3a64-02a9-1ea221e75959									eng	CC_BY_4_0			2017-11-20T18:15Z								Canadian Museum of Nature
1804517632									Lysimachia terrestris (CAN 436146)																	9d396565-8e34-e344-55a3-267f81a122db									eng	CC_BY_4_0			2017-11-20T18:15Z								Canadian Museum of Nature
1804517503									Trientalis borealis (CAN 530144)																	9d1ac553-af78-f784-b190-7b12c68a3311									eng	CC_BY_4_0			2017-11-20T18:15Z								Canadian Museum of Nature
1804516321									Lysimachia ciliata (CAN 470386)																	9be90f76-a224-2244-d4ba-e3c7d221cfa9									eng	CC_BY_4_0			2017-11-20T18:15Z								Canadian Museum of Nature
1804515566									Trientalis borealis (CAN 502068)																	9b225ec1-2cc9-cc94-dc8f-d2e407e70a39									eng	CC_BY_4_0			2017-11-20T18:15Z								Canadian Museum of Nature
1804515417									Lysimachia thyrsiflora (CAN 458360)																	9afa5b50-998c-98c4-7eab-5de8c757ac7d									eng	CC_BY_4_0			2017-11-20T18:15Z								Canadian Museum of Nature
1804513001									Trientalis borealis (CAN 436460)																	988f3f80-d2ef-2ef4-c28d-8d075435f462									eng	CC_BY_4_0			2017-11-20T18:15Z								Canadian Museum of Nature
1804511400									Lysimachia ciliata (CAN 452421)																	96ee5107-862e-62e4-fdab-d1a040778248									eng	CC_BY_4_0			2017-11-20T18:15Z								Canadian Museum of Nature
1804510794									Lysimachia thyrsiflora (CAN 498719)																	9640ccc2-5582-5824-dfb5-7e7945a6bc8c									eng	CC_BY_4_0			2017-11-20T18:15Z								Canadian Museum of Nature
1804509707									Trientalis borealis (CAN 475055)																	95360c87-6dfa-dfa4-88a7-44f9b169f273									eng	CC_BY_4_0			2017-11-20T18:15Z								Canadian Museum of Nature
1804509117									Lysimachia quadriflora (CAN 463677)																	948e9b2c-ad6b-d6b4-5e80-e51256d8f410									eng	CC_BY_4_0			2017-11-20T18:15Z								Canadian Museum of Nature
1804508084									Lysimachia terrestris (CAN 584333)																	9398691a-7c73-c734-81b5-dc2e0f7bcefe									eng	CC_BY_4_0			2017-11-20T18:16Z								Canadian Museum of Nature
1804507833									Lysimachia terrestris (CAN 524608)																	934104c7-95d5-5d54-1c9f-2f863621963c									eng	CC_BY_4_0			2017-11-20T18:15Z								Canadian Museum of Nature
1804504665									Lysimachia quadrifolia (CAN 469826)																	90067319-3444-4444-08a6-0782c29c873f									eng	CC_BY_4_0			2017-11-20T18:15Z								Canadian Museum of Nature
1804503951									Trientalis europaea subsp. arctica (CAN 257522)																	8f4ec0f9-2c29-c294-3497-facccd8d14b9									eng	CC_BY_4_0			2017-11-20T18:16Z								Canadian Museum of Nature
1804503704									Trientalis borealis (CAN 430903)																	8f195766-d54f-54f4-e795-868e4658310a									eng	CC_BY_4_0			2017-11-20T18:15Z								Canadian Museum of Nature
1804502694									Glaux maritima (CAN 440056)																	8e0eabd2-188b-88b4-cab1-b5e52a03491c									eng	CC_BY_4_0			2017-11-20T18:15Z								Canadian Museum of Nature
1804499113									Lysimachia terrestris (CAN 533409)																	8a5867e9-d350-3504-f1a2-ca6d88e3f65d									eng	CC_BY_4_0			2017-11-20T18:15Z								Canadian Museum of Nature
1804496542									Lysimachia thyrsiflora (CAN 439869)																	87b33b56-eb0a-b0a4-56b6-93b3c1875d28									eng	CC_BY_4_0			2017-11-20T18:15Z								Canadian Museum of Nature
1804494410									Lysimachia ciliata (CAN 534861)																	856f4b03-d572-5724-9db9-261993abda6c									eng	CC_BY_4_0			2017-11-20T18:15Z								Canadian Museum of Nature
1804493569									Anagallis arvensis (CAN 450744)																	8478c393-b218-2184-9eb8-807c372bcced									eng	CC_BY_4_0			2017-11-20T18:15Z								Canadian Museum of Nature
1804493398									Lysimachia terrestris (CAN 431059)																	8451c4f9-1015-0154-7aa1-9e8e78c143df									eng	CC_BY_4_0			2017-11-20T18:15Z								Canadian Museum of Nature
1804493107									Trientalis borealis (CAN 487883)																	8415ce23-62bb-2bb4-89b6-8fdad7d8f345									eng	CC_BY_4_0			2017-11-20T18:15Z								Canadian Museum of Nature
1804491929									Lysimachia thyrsiflora (CAN 451067)																	82ce0ea5-a09d-09d4-b482-c6720bf3f9c0									eng	CC_BY_4_0			2017-11-20T18:15Z								Canadian Museum of Nature
1804490709									Lysimachia ciliata (CAN 452132)																	81a01d39-690e-90e4-8d96-3fc8c19b5f78									eng	CC_BY_4_0			2017-11-20T18:15Z								Canadian Museum of Nature
1804490008									Lysimachia terrestris (CAN 527240)																	80d1b6bb-8fb5-fb54-d9b4-ae9b14508597									eng	CC_BY_4_0			2017-11-20T18:15Z								Canadian Museum of Nature
1804489908									Trientalis europaea subsp. arctica (CAN 525775)																	80b486f7-9212-2124-898c-b2ab43ca2d3a									eng	CC_BY_4_0			2017-11-20T18:15Z								Canadian Museum of Nature
1804488962									Lysimachia ciliata (CAN 505309)																	7fd36ffa-8650-6504-0881-9bfbbe7ec873									eng	CC_BY_4_0			2017-11-20T18:15Z								Canadian Museum of Nature
1804487670									Lysimachia terrestris (CAN 436596)																	7e7400ab-46ac-6ac4-4da0-a7dc5abb8829									eng	CC_BY_4_0			2017-11-20T18:15Z								Canadian Museum of Nature
1804482852									Lysimachia terrestris (CAN 521006)																	79b49178-d845-8454-6587-80bf26251fc8									eng	CC_BY_4_0			2017-11-20T18:16Z								Canadian Museum of Nature
1804482555									Glaux maritima var. obtusifolia Fern. (CAN 91016)																	797806d9-3747-7474-2c84-862fa6956faa									eng	CC_BY_4_0			2017-11-20T18:15Z								Canadian Museum of Nature
1804481404									Anagallis arvensis (CAN 475699)																	783785c9-2f78-f784-11aa-2fd54d0eff4f									eng	CC_BY_4_0			2017-11-20T18:15Z								Canadian Museum of Nature
1804481370									Lysimachia terrestris (CAN 416281)																	783f9efe-f0ac-0ac4-6090-9e50507860c0									eng	CC_BY_4_0			2017-11-20T18:15Z								Canadian Museum of Nature
1804478556									Glaux maritima (CAN 436154)																	75534fb6-1624-6244-df84-c7208ba15df4									eng	CC_BY_4_0			2017-11-20T18:15Z								Canadian Museum of Nature
1804477466									Trientalis borealis (CAN 521570)																	7423a2d6-b161-1614-a6bf-c39fbbb3836f									eng	CC_BY_4_0			2017-11-20T18:15Z								Canadian Museum of Nature
1804477136									Lysimachia terrestris (CAN 526920)																	73da4ed5-6736-7364-5384-536f3d21a7ba									eng	CC_BY_4_0			2017-11-20T18:15Z								Canadian Museum of Nature
1804476188									Lysimachia thyrsiflora (CAN 437195)																	72ddd0e9-37b6-7b64-74b8-6acbdd10e0d1									eng	CC_BY_4_0			2017-11-20T18:15Z								Canadian Museum of Nature
1804475993									Trientalis borealis subsp. latifolia (CAN 91795)																	72b2a65f-a0a4-0a44-8d91-ac3f96a38321									eng	CC_BY_4_0			2017-11-20T18:16Z								Canadian Museum of Nature
1804473450									Lysimachia nummularia (CAN 530406)																	701a5de3-0b0d-b0d4-a090-bc0b58c12bd3									eng	CC_BY_4_0			2017-11-20T18:15Z								Canadian Museum of Nature
1804472976									Lysimachia terrestris (CAN 452420)																	6f974551-47d3-7d34-1784-20ce3025405c									eng	CC_BY_4_0			2017-11-20T18:15Z								Canadian Museum of Nature
1804471760									Lysimachia terrestris (CAN 534888)																	6e5efdf4-e73d-73d4-318d-2059f6028af4									eng	CC_BY_4_0			2017-11-20T18:15Z								Canadian Museum of Nature
1804470312									Glaux maritima (CAN 325095)																	6cefa0f1-f635-6354-24b7-a4882146ce06									eng	CC_BY_4_0			2017-11-20T18:15Z								Canadian Museum of Nature
1804469863									Lysimachia terrestris (CAN 476245)																	6c7f7ced-7688-6884-15a8-9a422a99daa4									eng	CC_BY_4_0			2017-11-20T18:15Z								Canadian Museum of Nature
1804469712									Lysimachia vulgaris (CAN 463621)																	6c4f1762-de1c-e1c4-9983-f299352ac722									eng	CC_BY_4_0			2017-11-20T18:15Z								Canadian Museum of Nature
1804469607									Trientalis borealis (CAN 542459)																	6c40da81-5b56-b564-dda6-b117113cdf22									eng	CC_BY_4_0			2017-11-20T18:15Z								Canadian Museum of Nature
1804468212									Lysimachia ciliata (CAN 451526)																	6ac95f90-31cf-1cf4-bb81-97d1ce9040f8									eng	CC_BY_4_0			2017-11-20T18:15Z								Canadian Museum of Nature
1804467366									Trientalis europaea subsp. arctica (CAN 91800)																	69deaa41-0925-9254-d89d-48edd8c46d52									eng	CC_BY_4_0			2017-11-20T18:16Z								Canadian Museum of Nature
1804462872									Lysimachia ciliata (CAN 530405)																	65581d0a-8322-3224-2d86-e69480b5f8c9									eng	CC_BY_4_0			2017-11-20T18:15Z								Canadian Museum of Nature
1804460620									Trientalis borealis subsp. latifolia (CAN 91785)																	630f03fc-c758-7584-ae90-f1df2f858f60									eng	CC_BY_4_0			2017-11-20T18:16Z								Canadian Museum of Nature
1804459905									Lysimachia terrestris (CAN 537181)																	623a8027-094d-94d4-10aa-559e0a0c99c8									eng	CC_BY_4_0			2017-11-20T18:15Z								Canadian Museum of Nature
1804458895									Glaux maritima (CAN 475687)																	6146c089-96f1-6f14-aab0-4074c2b26fc1									eng	CC_BY_4_0			2017-11-20T18:15Z								Canadian Museum of Nature
1804458194									Trientalis borealis (CAN 441667)																	6087936f-7391-3914-95ab-b8d608f79a2c									eng	CC_BY_4_0			2017-11-20T18:15Z								Canadian Museum of Nature
1804458019									Lysimachia terrestris (CAN 534816)																	605440a2-ea50-a504-0888-e5400dbea926									eng	CC_BY_4_0			2017-11-20T18:15Z								Canadian Museum of Nature
1804455642									Trientalis borealis (CAN 474955)																	5dfc4a97-86eb-6eb4-788e-77295bddb031									eng	CC_BY_4_0			2017-11-20T18:15Z								Canadian Museum of Nature
1804451122									Trientalis borealis (CAN 448066)																	59616294-08fc-8fc4-998e-a7ffb4dbb14f									eng	CC_BY_4_0			2017-11-20T18:15Z								Canadian Museum of Nature
1804449543									Lysimachia ciliata (CAN 485749)																	57c1b596-ad55-d554-c38f-58fae36d298e									eng	CC_BY_4_0			2017-11-20T18:15Z								Canadian Museum of Nature
1804448432									Lysimachia thyrsiflora (CAN 469807)																	56b73636-6554-5544-cf85-8b8fadcb36da									eng	CC_BY_4_0			2017-11-20T18:15Z								Canadian Museum of Nature
1804447206									Lysimachia thyrsiflora (CAN 482435)																	555a92d2-ef11-f114-65b0-6aa3af272663									eng	CC_BY_4_0			2017-11-20T18:15Z								Canadian Museum of Nature
1804446017									Trientalis borealis (CAN 534842)																	5429b71c-b014-0144-149a-f6a26f02de2b									eng	CC_BY_4_0			2017-11-20T18:15Z								Canadian Museum of Nature
1804444566									Lysimachia vulgaris (CAN 443554)																	52b84fa4-d12c-12c4-cabd-d77da8ed911f									eng	CC_BY_4_0			2017-11-20T18:15Z								Canadian Museum of Nature
1804441518									Glaux maritima (CAN 457593)																	4f877b9f-6d17-d174-298b-37103a49137d									eng	CC_BY_4_0			2017-11-20T18:15Z								Canadian Museum of Nature
1804441285									Lysimachia ciliata (CAN 487955)																	4f45bb6f-1acd-acd4-369c-9a92ae9421ce									eng	CC_BY_4_0			2017-11-20T18:15Z								Canadian Museum of Nature
1804438219									Lysimachia terrestris (CAN 0319529A)																	4c216307-f462-4624-4ca3-a27200462429									eng	CC_BY_4_0			2017-11-20T18:15Z								Canadian Museum of Nature
1804437952									Lysimachia terrestris (CAN 446650)																	4bd76d76-719d-19d4-e6af-716c83912fc3									eng	CC_BY_4_0			2017-11-20T18:15Z								Canadian Museum of Nature
1804435470									Glaux maritima subsp. obtusifolia (CAN 91018)																	495eefe0-3d29-d294-238c-f29d4e6aa166									eng	CC_BY_4_0			2017-11-20T18:15Z								Canadian Museum of Nature
1804435406									Lysimachia terrestris (CAN 497040)																	49523049-5aab-aab4-578f-3b5136cf5809									eng	CC_BY_4_0			2017-11-20T18:15Z								Canadian Museum of Nature
1804435263									Lysimachia ciliata (CAN 435676)																	49258d7d-0dfe-dfe4-2ea5-c1e96ea1b53d									eng	CC_BY_4_0			2017-11-20T18:15Z								Canadian Museum of Nature
1804434718									Trientalis borealis subsp. latifolia (CAN 525774)																	48a7a497-0c99-c994-0f9b-47f8af7ce0e3									eng	CC_BY_4_0			2017-11-20T18:15Z								Canadian Museum of Nature
1804434705									Trientalis europaea subsp. arctica (CAN 91798)																	4895064a-4957-9574-ddad-34484d2af557									eng	CC_BY_4_0			2017-11-20T18:15Z								Canadian Museum of Nature
1804434262									Trientalis europaea subsp. arctica (CAN 91807)																	4829e57c-9570-5704-67a2-8c7af452fe57									eng	CC_BY_4_0			2017-11-20T18:15Z								Canadian Museum of Nature
1804433963									Lysimachia thyrsiflora (CAN 502150)																	47d5f053-a65d-65d4-d191-c6a9cded1d9f									eng	CC_BY_4_0			2017-11-20T18:15Z								Canadian Museum of Nature
1804432982									Lysimachia terrestris (CAN 529923)																	46d896c5-aa2d-a2d4-0282-df79d02b32b7									eng	CC_BY_4_0			2017-11-20T18:15Z								Canadian Museum of Nature
1804431898									Lysimachia quadrifolia (CAN 521832)																	45bf8b50-f151-1514-aa9d-4ba3cd9f65fa									eng	CC_BY_4_0			2017-11-20T18:15Z								Canadian Museum of Nature
1804431539									Lysimachia terrestris (CAN 451469)																	45584e75-e374-3744-6093-0403ee5b530d									eng	CC_BY_4_0			2017-11-20T18:15Z								Canadian Museum of Nature
1804430380									Lysimachia terrestris (CAN 465231)																	4439a048-d987-9874-07a1-3b4fb8690b7d									eng	CC_BY_4_0			2017-11-20T18:15Z								Canadian Museum of Nature
1804429928									Lysimachia thyrsiflora (CAN 505154)																	43c21d0a-55a2-5a24-10a7-71917d1522b5									eng	CC_BY_4_0			2017-11-20T18:15Z								Canadian Museum of Nature
1804429064									Trientalis borealis (CAN 584228)																	42dc9b8d-f9e6-9e64-44a6-ba077c52fb7f									eng	CC_BY_4_0			2017-11-20T18:16Z								Canadian Museum of Nature
1804427892									Trientalis europaea subsp. arctica (CAN 498259)																	41b9e5f1-dbba-bba4-b198-607f93f2f6bd									eng	CC_BY_4_0			2017-11-20T18:15Z								Canadian Museum of Nature
1804427255									Lysimachia thyrsiflora (CAN 542305)																	40f6e2ad-7c6f-c6f4-6083-289868b443a8									eng	CC_BY_4_0			2017-11-20T18:15Z								Canadian Museum of Nature
1804427132									Lysimachia thyrsiflora (CAN 358687)																	40d929da-505d-05d4-44a1-b05e76be9b58									eng	CC_BY_4_0			2017-11-20T18:15Z								Canadian Museum of Nature
1804425546									Lysimachia ciliata (CAN 439932)																	3f5265a8-8f91-f914-23af-ea7c2755cba4									eng	CC_BY_4_0			2017-11-20T18:15Z								Canadian Museum of Nature
1804425435									Lysimachia terrestris (CAN 452422)																	3f316c4f-283b-83b4-9eaa-2c8c63f5d9f4									eng	CC_BY_4_0			2017-11-20T18:15Z								Canadian Museum of Nature
1804423002									Lysimachia thyrsiflora (CAN 154875)																	3ca5972b-52ce-2ce4-0686-0972b3d972b2									eng	CC_BY_4_0			2017-11-20T18:16Z								Canadian Museum of Nature
1804422676									Lysimachia ciliata (CAN 494862)																	3c52e177-d5b8-5b84-41b8-884b9a1d65bd									eng	CC_BY_4_0			2017-11-20T18:15Z								Canadian Museum of Nature
1804420085									Lysimachia nummularia (CAN 450712)																	399d2a73-bc6e-c6e4-5bb3-78bfc25762a3									eng	CC_BY_4_0			2017-11-20T18:15Z								Canadian Museum of Nature
1804420059									Lysimachia quadrifolia (CAN 498528)																	3996a8ab-50fa-0fa4-08a0-0c4a2684f1d8									eng	CC_BY_4_0			2017-11-20T18:15Z								Canadian Museum of Nature
1804418447									Lysimachia thyrsiflora (CAN 91288)																	37e49c1f-b806-8064-7a99-b5f198c3ec5c									eng	CC_BY_4_0			2017-11-20T18:16Z								Canadian Museum of Nature
1804418440									Lysimachia terrestris (CAN 496943)																	37ef8fbd-ca85-a854-be91-8b672f4b9be1									eng	CC_BY_4_0			2017-11-20T18:15Z								Canadian Museum of Nature
1804417649									Trientalis europaea subsp. arctica (CAN 274050)																	371b806c-e3b2-3b24-fbbb-39035b304699									eng	CC_BY_4_0			2017-11-20T18:16Z								Canadian Museum of Nature
1804415947									Trientalis borealis (CAN 439581)																	35548ff1-b57f-57f4-d786-4ffd3eaee110									eng	CC_BY_4_0			2017-11-20T18:15Z								Canadian Museum of Nature
1804414652									Glaux maritima (CAN 525776)																	340c0e17-db81-b814-fa9c-79ef96b7a5bb									eng	CC_BY_4_0			2017-11-20T18:15Z								Canadian Museum of Nature
1804413967									Trientalis borealis (CAN 435635)																	336a9382-98b3-8b34-ccac-076a6eb85eed									eng	CC_BY_4_0			2017-11-20T18:15Z								Canadian Museum of Nature
1804413611									Trientalis borealis (CAN 516675)																	33153b20-473e-73e4-35a4-71627922ba82									eng	CC_BY_4_0			2017-11-20T18:15Z								Canadian Museum of Nature
1804412350									Trientalis borealis (CAN 436205)																	31b3f9b9-4142-1424-5588-23a150442a59									eng	CC_BY_4_0			2017-11-20T18:15Z								Canadian Museum of Nature
1804412237									Trientalis borealis (CAN 476390)																	3185d55f-a857-8574-08b1-24699534c7c8									eng	CC_BY_4_0			2017-11-20T18:15Z								Canadian Museum of Nature
1804409206									Lysimachia terrestris (CAN 451145)																	2e8016eb-ca4e-a4e4-5a8e-2b805232018a									eng	CC_BY_4_0			2017-11-20T18:15Z								Canadian Museum of Nature
1804406300									Lysimachia terrestris (CAN 439957)																	2b8a8229-3657-6574-8590-1c282bf6f1ff									eng	CC_BY_4_0			2017-11-20T18:15Z								Canadian Museum of Nature
1804404078									Lysimachia thyrsiflora (CAN 529884)																	2943806e-dd99-d994-f09d-5315047f9710									eng	CC_BY_4_0			2017-11-20T18:15Z								Canadian Museum of Nature
1804402840									Lysimachia thyrsiflora (CAN 445924)																	28120441-d641-6414-de90-a469fcbafa85									eng	CC_BY_4_0			2017-11-20T18:15Z								Canadian Museum of Nature
1804401723									Lysimachia ciliata (CAN 434361)																	26e0fbfb-249a-49a4-3e89-9271279e1e7a									eng	CC_BY_4_0			2017-11-20T18:15Z								Canadian Museum of Nature
1804401272									Lysimachia ciliata (CAN 540209)																	267d1bf8-c1fc-1fc4-06ab-b9d079135125									eng	CC_BY_4_0			2017-11-20T18:15Z								Canadian Museum of Nature
1804399815									Lysimachia terrestris (CAN 441697)																	24f1405b-d0cc-0cc4-7b84-21036a63d50f									eng	CC_BY_4_0			2017-11-20T18:15Z								Canadian Museum of Nature
1804397895									Trientalis europaea subsp. arctica (CAN 411691)																	23114003-de4d-e4d4-4c94-e09927e2e980									eng	CC_BY_4_0			2017-11-20T18:15Z								Canadian Museum of Nature
1804397781									Lysimachia thyrsiflora (CAN 500454)																	22d836f5-b498-4984-4fb4-6a4d168da0f1									eng	CC_BY_4_0			2017-11-20T18:16Z								Canadian Museum of Nature
1804396876									Lysimachia thyrsiflora (CAN 485566)																	21e6773c-e2d8-2d84-1395-54d7d1fcf4ee									eng	CC_BY_4_0			2017-11-20T18:15Z								Canadian Museum of Nature
1804396833									Trientalis borealis (CAN 415113)																	21ef169b-3831-8314-dabc-bf97a9f13979									eng	CC_BY_4_0			2017-11-20T18:15Z								Canadian Museum of Nature
1804396620									Trientalis borealis (CAN 521085)																	219ef45a-fcc3-cc34-9fa1-6bdd106b1ca6									eng	CC_BY_4_0			2017-11-20T18:16Z								Canadian Museum of Nature
1804396436									Trientalis borealis (CAN 502185)																	216ad87e-ffc0-fc04-39b3-1505156ec3ba									eng	CC_BY_4_0			2017-11-20T18:15Z								Canadian Museum of Nature
1804396269									Trientalis borealis (CAN 451789)																	21448fde-34aa-4aa4-d597-8f155dac1aad									eng	CC_BY_4_0			2017-11-20T18:15Z								Canadian Museum of Nature
1804393657									Lysimachia nummularia (CAN 527462)																	1ea1eaee-ff58-f584-5789-7d9aa5fe7003									eng	CC_BY_4_0			2017-11-20T18:15Z								Canadian Museum of Nature
1804392493									Lysimachia terrestris (CAN 527005)																	1d6fa35c-9ff6-ff64-6eb6-c1b39786897f									eng	CC_BY_4_0			2017-11-20T18:15Z								Canadian Museum of Nature
1804390614									Lysimachia terrestris (CAN 319529)																	1b8ccdf7-6120-1204-f2a7-6edd8989f7f8									eng	CC_BY_4_0			2017-11-20T18:15Z								Canadian Museum of Nature
1804390488									Lysimachia thyrsiflora (CAN 463558)																	1b6c5c63-b40c-40c4-b29f-d6269da6c5bd									eng	CC_BY_4_0			2017-11-20T18:15Z								Canadian Museum of Nature
1804388965									Lysimachia thyrsiflora (CAN 264101)																	19eddbf4-5546-5464-7485-a837a4936584									eng	CC_BY_4_0			2017-11-20T18:16Z								Canadian Museum of Nature
1804388695									Trientalis europaea subsp. arctica (CAN 257521)																	1987c620-b85f-85f4-0687-44cf8d9be3da									eng	CC_BY_4_0			2017-11-20T18:16Z								Canadian Museum of Nature
1804387816									Lysimachia nummularia (CAN 502219)																	18befdd1-fff6-ff64-d187-131ce7a80127									eng	CC_BY_4_0			2017-11-20T18:15Z								Canadian Museum of Nature
1804386339									Lysimachia terrestris (CAN 584227)																	17370cb1-a660-6604-5dbf-2613832baf33									eng	CC_BY_4_0			2017-11-20T18:16Z								Canadian Museum of Nature
1804384997									Lysimachia ciliata (CAN 521297)																	15e61bf8-46f9-6f94-52a6-c96831c318eb									eng	CC_BY_4_0			2017-11-20T18:15Z								Canadian Museum of Nature
1804383476									Lysimachia nummularia (CAN 435674)																	1469bfcb-fc13-c134-9191-1b9228c381ef									eng	CC_BY_4_0			2017-11-20T18:15Z								Canadian Museum of Nature
1804383373									Lysimachia nummularia (CAN 319684)																	1451b2d4-4cfd-cfd4-16a7-e043f90a200a									eng	CC_BY_4_0			2017-11-20T18:15Z								Canadian Museum of Nature
1804381959									Lysimachia terrestris (CAN 431299)																	12c95cc0-be94-e944-6686-41e7253741ac									eng	CC_BY_4_0			2017-11-20T18:15Z								Canadian Museum of Nature
1804381695									Trientalis borealis (CAN 492871)																	128665ef-2c9a-c9a4-e893-a890c1e04aa9									eng	CC_BY_4_0			2017-11-20T18:15Z								Canadian Museum of Nature
1804380515									Lysimachia thyrsiflora (CAN 91287)																	11624f71-1840-8404-8fb0-7e015d5ca8c7									eng	CC_BY_4_0			2017-11-20T18:16Z								Canadian Museum of Nature
1804379176									Lysimachia terrestris (CAN 433377)																	101815db-0242-2424-a1a1-a3a0aef9d5fe									eng	CC_BY_4_0			2017-11-20T18:15Z								Canadian Museum of Nature
1804378191									Lysimachia ciliata (CAN 528279)																	0f0ec324-98bd-8bd4-3888-a66022929b4b									eng	CC_BY_4_0			2017-11-20T18:15Z								Canadian Museum of Nature
1804377653									Lysimachia terrestris (CAN 452423)																	0e8c7ac5-2533-5334-4da1-62d7e5523ac9									eng	CC_BY_4_0			2017-11-20T18:15Z								Canadian Museum of Nature
1804377601									Lysimachia terrestris (CAN 516967)																	0e7e2798-bbff-bff4-a989-5ac463bfcdb0									eng	CC_BY_4_0			2017-11-20T18:15Z								Canadian Museum of Nature
1804377574									Lysimachia (CAN 441351)																	0e776003-78f4-8f44-2c8f-d7bef190793b									eng	CC_BY_4_0			2017-11-20T18:15Z								Canadian Museum of Nature
1804376452									Trientalis borealis (CAN 438929)																	0d3f823a-d6aa-6aa4-e2b8-660f1faf9402									eng	CC_BY_4_0			2017-11-20T18:15Z								Canadian Museum of Nature
1804375520									Lysimachia ciliata (CAN 530535)																	0c41fbd0-37ee-7ee4-ccb3-42e3a8e33e74									eng	CC_BY_4_0			2017-11-20T18:15Z								Canadian Museum of Nature
1804374541									Trientalis borealis (CAN 452196)																	0b44f232-298b-98b4-ab90-02384d2d65f2									eng	CC_BY_4_0			2017-11-20T18:15Z								Canadian Museum of Nature
1804374398									Lysimachia terrestris (CAN 475317)																	0b0d55f7-520a-20a4-d8b6-2079ff6df27c									eng	CC_BY_4_0			2017-11-20T18:15Z								Canadian Museum of Nature
1804374396									Lysimachia ciliata (CAN 526497)																	0b03f173-abbf-bbf4-97b1-79bb35a08ee7									eng	CC_BY_4_0			2017-11-20T18:15Z								Canadian Museum of Nature
1804374383									Lysimachia ciliata (CAN 524491)																	0b0ea06f-ceca-eca4-4aa1-9ad875ea4f3b									eng	CC_BY_4_0			2017-11-20T18:15Z								Canadian Museum of Nature
1804373627									Lysimachia terrestris (CAN 526286)																	0a3fac5d-a115-1154-38af-77956d52a634									eng	CC_BY_4_0			2017-11-20T18:15Z								Canadian Museum of Nature
1804373143									Lysimachia thyrsiflora (CAN 435369)																	09c066f1-5825-8254-0381-355506d262a0									eng	CC_BY_4_0			2017-11-20T18:15Z								Canadian Museum of Nature
1804373022									Lysimachia thyrsiflora (CAN 496906)																	099c3476-a12f-12f4-4785-e80b0b67a7e0									eng	CC_BY_4_0			2017-11-20T18:15Z								Canadian Museum of Nature
1804372431									Glaux maritima (CAN 91029)																	09029f5e-086f-86f4-2ba7-903221c12077									eng	CC_BY_4_0			2017-11-20T18:15Z								Canadian Museum of Nature
1804372242									Lysimachia thyrsiflora (CAN 500948)																	08e551a0-97ab-7ab4-33ac-629272437fdb									eng	CC_BY_4_0			2017-11-20T18:15Z								Canadian Museum of Nature
1804371790									Lysimachia ciliata (CAN 505243)																	08588bf8-486d-86d4-9f92-6f5a05768888									eng	CC_BY_4_0			2017-11-20T18:15Z								Canadian Museum of Nature
1804371390									Lysimachia thyrsiflora (CAN 452123)																	07ea8a94-4725-7254-818b-12c597d0aa46									eng	CC_BY_4_0			2017-11-20T18:15Z								Canadian Museum of Nature
1804369673									Lysimachia thyrsiflora (CAN 264100)																	06282eae-ce3c-e3c4-fb82-aafa6826084c									eng	CC_BY_4_0			2017-11-20T18:16Z								Canadian Museum of Nature
1804369584									Glaux maritima (CAN 521704)																	060bb315-b845-8454-4e84-be8afa2d96d6									eng	CC_BY_4_0			2017-11-20T18:15Z								Canadian Museum of Nature
1804368128									Lysimachia nummularia (CAN 319599)																	04a779c0-6e60-e604-798d-44ebcd8bed12									eng	CC_BY_4_0			2017-11-20T18:15Z								Canadian Museum of Nature
1804366345									Lysimachia thyrsiflora (CAN 500455)																	02e649fa-949a-49a4-ea8b-e329cc5f26a8									eng	CC_BY_4_0			2017-11-20T18:16Z								Canadian Museum of Nature
1804366163									Trientalis borealis (CAN 435933)																	02bedd16-7495-4954-7489-ba5247abcffe									eng	CC_BY_4_0			2017-11-20T18:15Z								Canadian Museum of Nature
1804363578									Lysimachia terrestris (CAN 475184)																	0019dda0-98e3-8e34-8b8a-3871d49023a6									eng	CC_BY_4_0			2017-11-20T18:15Z								Canadian Museum of Nature
1804363537									Glaux maritima (CAN 474789)																	0010f3cd-8072-0724-0b92-3269fab48b25									eng	CC_BY_4_0			2017-11-20T18:15Z								Canadian Museum of Nature
1803148773									Trientalis borealis Raf. (QFA0619754)																	QFA0619754									fr|en	CC0_1_0											Université Laval
1803148558									Trientalis borealis Raf. (QFA0442588)																	QFA0442588									fr|en	CC0_1_0											Université Laval
1803147882									Lysimachia thyrsiflora Linnaeus (QFA0618627)																	QFA0618627									fr|en	CC0_1_0											Université Laval
1803147869									Lysimachia punctata Linnaeus (QFA0618626)																	QFA0618626									fr|en	CC0_1_0											Université Laval
1803147865									Trientalis borealis Raf. (QFA0618629)																	QFA0618629									fr|en	CC0_1_0											Université Laval
1803147855									Lysimachia terrestris (L.) BSP. (QFA0618628)																	QFA0618628									fr|en	CC0_1_0											Université Laval
1803147852									Lysimachia quadrifolia Linnaeus (QFA0618631)																	QFA0618631									fr|en	CC0_1_0											Université Laval
1803147824									Steironema ciliatum (L.) Baudo (QFA0618622)																	QFA0618622									fr|en	CC0_1_0											Université Laval
1803147822									Lysimachia maritima (L.) Galasso, Banfi & Soldano (QFA0618783)																	QFA0618783									fr|en	CC0_1_0											Université Laval
1803147809									Steironema lanceolatum (Walter) A. Gray (QFA0618630)																	QFA0618630									fr|en	CC0_1_0											Université Laval
1803147807									Lysimachia quadrifolia Linnaeus (QFA0618632)																	QFA0618632									fr|en	CC0_1_0											Université Laval
1803146962									Lysimachia terrestris (L.) BSP. (QFA0580366)																	QFA0580366									fr|en	CC0_1_0											Université Laval
1803146779									Trientalis borealis Raf. (QFA0616390)																	QFA0616390									fr|en	CC0_1_0											Université Laval
1803146653									Lysimachia terrestris (L.) BSP. (QFA0616389)																	QFA0616389									fr|en	CC0_1_0											Université Laval
1803145712									Trientalis borealis Raf. (QFA0617488)																	QFA0617488									fr|en	CC0_1_0											Université Laval
1803145530									Trientalis borealis Raf. (QFA0617370)																	QFA0617370									fr|en	CC0_1_0											Université Laval
1803138955									Trientalis borealis Raf. (QFA0267464)																	QFA0267464									fr|en	CC0_1_0											Université Laval
1803138954									Trientalis borealis Raf. (QFA0370620)																	QFA0370620									fr|en	CC0_1_0											Université Laval
1803138952									Trientalis borealis Raf. (QFA0297315)																	QFA0297315									fr|en	CC0_1_0											Université Laval
1803138949									Trientalis borealis Raf. (QFA0343346)																	QFA0343346									fr|en	CC0_1_0											Université Laval
1803138933									Trientalis borealis Raf. (QFA0267471)																	QFA0267471									fr|en	CC0_1_0											Université Laval
1803138924									Trientalis borealis Raf. (QFA0297314)																	QFA0297314									fr|en	CC0_1_0											Université Laval
1803138923									Trientalis borealis Raf. (QFA0267457)																	QFA0267457									fr|en	CC0_1_0											Université Laval
1803138922									Trientalis borealis Raf. (QFA0471854)																	QFA0471854									fr|en	CC0_1_0											Université Laval
1803138914									Trientalis borealis Raf. (QFA0027775)																	QFA0027775									fr|en	CC0_1_0											Université Laval
1803138911									Trientalis borealis Raf. (QFA0471853)																	QFA0471853									fr|en	CC0_1_0											Université Laval
1803138904									Trientalis borealis Raf. (QFA0141843)																	QFA0141843									fr|en	CC0_1_0											Université Laval
1803138900									Trientalis borealis Raf. (QFA0267462)																	QFA0267462									fr|en	CC0_1_0											Université Laval
1803138898									Trientalis borealis Raf. (QFA0063196)																	QFA0063196									fr|en	CC0_1_0											Université Laval
1803138895									Trientalis borealis Raf. (QFA0297312)																	QFA0297312									fr|en	CC0_1_0											Université Laval
1803138889									Trientalis borealis Raf. (QFA0297313)																	QFA0297313									fr|en	CC0_1_0											Université Laval
1803138839									Trientalis borealis Raf. (QFA0267456)																	QFA0267456									fr|en	CC0_1_0											Université Laval
1803138504									Glaux maritima var. obtusifolia Fernald (QFA0297056)																	QFA0297056									fr|en	CC0_1_0											Université Laval
1803138500									Lysimachia terrestris (L.) BSP. (QFA0266339)																	QFA0266339									fr|en	CC0_1_0											Université Laval
1803138496									Glaux maritima var. obtusifolia Fernald (QFA0063193)																	QFA0063193									fr|en	CC0_1_0											Université Laval
1803138492									Lysimachia terrestris (L.) BSP. (QFA0297369)																	QFA0297369									fr|en	CC0_1_0											Université Laval
1803138490									Lysimachia terrestris (L.) BSP. (QFA0297363)																	QFA0297363									fr|en	CC0_1_0											Université Laval
1803138488									Lysimachia terrestris (L.) BSP. (QFA0266342)																	QFA0266342									fr|en	CC0_1_0											Université Laval
1803138486									Lysimachia terrestris (L.) BSP. (QFA0266331)																	QFA0266331									fr|en	CC0_1_0											Université Laval
1803138477									Lysimachia thyrsiflora Linnaeus (QFA0266361)																	QFA0266361									fr|en	CC0_1_0											Université Laval
1803138474									Lysimachia terrestris (L.) BSP. (QFA0028148)																	QFA0028148									fr|en	CC0_1_0											Université Laval
1803138473									Lysimachia terrestris (L.) BSP. (QFA0266329)																	QFA0266329									fr|en	CC0_1_0											Université Laval
1803138465									Lysimachia terrestris (L.) BSP. (QFA0297364)																	QFA0297364									fr|en	CC0_1_0											Université Laval
1803138458									Glaux maritima var. obtusifolia Fernald (QFA0063194)																	QFA0063194									fr|en	CC0_1_0											Université Laval
1803138457									Glaux maritima var. obtusifolia Fernald (QFA0266302)																	QFA0266302									fr|en	CC0_1_0											Université Laval
1803138456									Lysimachia terrestris (L.) BSP. (QFA0266332)																	QFA0266332									fr|en	CC0_1_0											Université Laval
1803138455									Lysimachia terrestris (L.) BSP. (QFA0002130)																	QFA0002130									fr|en	CC0_1_0											Université Laval
1803138453									Lysimachia terrestris (L.) BSP. (QFA0297366)																	QFA0297366									fr|en	CC0_1_0											Université Laval
1803138441									Lysimachia thyrsiflora Linnaeus (QFA0266355)																	QFA0266355									fr|en	CC0_1_0											Université Laval
1803138438									Lysimachia terrestris (L.) BSP. (QFA0266340)																	QFA0266340									fr|en	CC0_1_0											Université Laval
1803138433									Lysimachia thyrsiflora Linnaeus (QFA0450284)																	QFA0450284									fr|en	CC0_1_0											Université Laval
1803138415									Lysimachia terrestris (L.) BSP. (QFA0297367)																	QFA0297367									fr|en	CC0_1_0											Université Laval
1803138375									Lysimachia thyrsiflora Linnaeus (QFA0027780)																	QFA0027780									fr|en	CC0_1_0											Université Laval
1803137767									Trientalis borealis Raf. (QFA0370623)																	QFA0370623									fr|en	CC0_1_0											Université Laval
1803137750									Trientalis borealis Raf. (QFA0214273)																	QFA0214273									fr|en	CC0_1_0											Université Laval
1803137731									Trientalis borealis Raf. (QFA0214372)																	QFA0214372									fr|en	CC0_1_0											Université Laval
1803137705									Trientalis borealis Raf. (QFA0370636)																	QFA0370636									fr|en	CC0_1_0											Université Laval
1803135317									Lysimachia terrestris (L.) BSP. (QFA0549329)																	QFA0549329									fr|en	CC0_1_0											Université Laval
1803135314									Lysimachia terrestris (L.) BSP. (QFA0549345)																	QFA0549345									fr|en	CC0_1_0											Université Laval
1802892112																										BRA:IAP:PACA-AGP:0000030300									pt	CC_BY_NC_4_0											PACA-AGP - Herbarium Anchieta
1802892108																										BRA:IAP:PACA-AGP:0000030301									pt	CC_BY_NC_4_0											PACA-AGP - Herbarium Anchieta
1802892097																										BRA:IAP:PACA-AGP:0000030264									pt	CC_BY_NC_4_0											PACA-AGP - Herbarium Anchieta
1802795200																										9421702										CC_BY_NC_4_0			2018-01-09T19:00Z			https://www.inaturalist.org/observations/9421702				© cassi saari some rights reserved	cassi saari
1802794313																										9418945										CC_BY_NC_4_0			2018-01-09T12:59Z			https://www.inaturalist.org/observations/9418945				© Matthew Beziat some rights reserved	Matthew Beziat
1802790774																										9411044										CC_BY_NC_4_0			2018-01-09T18:59Z			https://www.inaturalist.org/observations/9411044				© rossd some rights reserved	rossd
1802788058																										9399343										CC_BY_NC_4_0			2018-01-09T05:37Z			https://www.inaturalist.org/observations/9399343				© bkinder832 some rights reserved	bkinder832
1802788050																										9399346										CC_BY_NC_4_0			2018-01-09T05:36Z			https://www.inaturalist.org/observations/9399346				© bkinder832 some rights reserved	bkinder832
1802754958																										9323105										CC_BY_NC_4_0			2017-12-31T21:55Z			https://www.inaturalist.org/observations/9323105				© Cedric Lee some rights reserved	Cedric Lee
1802752920																										9317777										CC_BY_NC_4_0			2017-12-31T13:31Z			https://www.inaturalist.org/observations/9317777				© Cedric Lee some rights reserved	Cedric Lee
1802751949																										9315820										CC_BY_NC_4_0			2017-12-31T04:31Z			https://www.inaturalist.org/observations/9315820				© Erik Danielsen some rights reserved	Erik Danielsen
1802750531																										9309379										CC_BY_NC_4_0			2017-12-31T03:46Z			https://www.inaturalist.org/observations/9309379				© Bob O'Kennon some rights reserved	Bob O'Kennon
1802748828																										9305023										CC_BY_NC_4_0			2017-12-30T21:42Z			https://www.inaturalist.org/observations/9305023				© Erika Mitchell some rights reserved	Erika Mitchell
1802748627																										9304483										CC_BY_NC_4_0			2017-12-30T22:07Z			https://www.inaturalist.org/observations/9304483				© Erika Mitchell some rights reserved	Erika Mitchell
1802748251																										9303568										CC_BY_NC_4_0			2017-12-30T22:30Z			https://www.inaturalist.org/observations/9303568				© Sara Rall some rights reserved	Sara Rall
1802743994																										9294383										CC_BY_NC_4_0			2017-12-29T19:06Z			https://www.inaturalist.org/observations/9294383				© Erika Mitchell some rights reserved	Erika Mitchell
1802741633																										9288657										CC_BY_NC_4_0			2017-12-29T06:56Z			https://www.inaturalist.org/observations/9288657				by Conrad Altmann no rights reserved	Conrad Altmann
1802739515																										9282644										CC_BY_NC_4_0			2017-12-28T17:59Z			https://www.inaturalist.org/observations/9282644				© Erika Mitchell some rights reserved	Erika Mitchell
1802739066																										9281311										CC_BY_NC_4_0			2017-12-28T17:09Z			https://www.inaturalist.org/observations/9281311				© James some rights reserved	James
1802733780																										9269103										CC_BY_NC_4_0			2017-12-27T16:20Z			https://www.inaturalist.org/observations/9269103				© sedge some rights reserved	sedge
1802719602																										9235117										CC_BY_NC_4_0			2017-12-23T03:56Z			https://www.inaturalist.org/observations/9235117				© Alex Bairstow some rights reserved	Alex Bairstow
1802715018																										9222771										CC_BY_NC_4_0			2017-12-30T15:17Z			https://www.inaturalist.org/observations/9222771				© bkorol some rights reserved	bkorol
1802714380																										9221608										CC_BY_NC_4_0			2017-12-22T15:49Z			https://www.inaturalist.org/observations/9221608				© bkorol some rights reserved	bkorol
1802710403																										9212485										CC_BY_NC_4_0			2017-12-20T03:05Z			https://www.inaturalist.org/observations/9212485				© judygva some rights reserved	judygva
1802710205																										9212063										CC_BY_NC_4_0			2017-12-19T22:26Z			https://www.inaturalist.org/observations/9212063				© James some rights reserved	James
1802709163																										9202418										CC_BY_NC_4_0			2018-02-17T18:35Z			https://www.inaturalist.org/observations/9202418				© rossd some rights reserved	rossd
1802706794																										9195975										CC_BY_NC_4_0			2017-12-19T01:03Z			https://www.inaturalist.org/observations/9195975				© Jason King some rights reserved	Jason King
1802705641																										9192977										CC_BY_NC_4_0			2017-12-19T02:26Z			https://www.inaturalist.org/observations/9192977				© judygva some rights reserved	judygva
1802699393																										9173703										CC_BY_NC_4_0			2017-12-17T18:15Z			https://www.inaturalist.org/observations/9173703				© atflory some rights reserved	atflory
1802696473																										9166717										CC_BY_NC_4_0			2017-12-16T04:08Z			https://www.inaturalist.org/observations/9166717				© bkorol some rights reserved	bkorol
1802693977																										9159917										CC_BY_NC_4_0			2017-12-15T04:44Z			https://www.inaturalist.org/observations/9159917				by Jesse Rorabaugh no rights reserved	Jesse Rorabaugh
1802693797																										9159571										CC_BY_NC_4_0			2017-12-15T14:44Z			https://www.inaturalist.org/observations/9159571				© jfraser some rights reserved	jfraser
1802690827																										9151295										CC_BY_NC_4_0			2017-12-14T08:53Z			https://www.inaturalist.org/observations/9151295				© Pauline Singleton some rights reserved	Pauline Singleton
1802684887																										9133566										CC_BY_NC_4_0			2018-02-21T20:48Z			https://www.inaturalist.org/observations/9133566				© joshua_tx some rights reserved	joshua_tx
1802684126																										9131538										CC_BY_NC_4_0			2017-12-13T09:26Z			https://www.inaturalist.org/observations/9131538				© M. Goff some rights reserved	M. Goff
1802684125																										9131539										CC_BY_NC_4_0			2017-12-13T09:26Z			https://www.inaturalist.org/observations/9131539				© M. Goff some rights reserved	M. Goff
1802683590																										9130223										CC_BY_NC_4_0			2017-12-12T15:38Z			https://www.inaturalist.org/observations/9130223				© Emily Hjalmarson some rights reserved	Emily Hjalmarson
1802682601																										9127592										CC_BY_NC_4_0			2017-12-12T01:01Z			https://www.inaturalist.org/observations/9127592				© crx2aj3 some rights reserved	crx2aj3
1802673490																										9100601										CC_BY_NC_4_0			2017-12-27T23:33Z			https://www.inaturalist.org/observations/9100601				© Jason King some rights reserved	Jason King
1802671987																										9096128										CC_BY_NC_4_0			2017-12-09T13:16Z			https://www.inaturalist.org/observations/9096128				© bkorol some rights reserved	bkorol
1802671490																										9094141										CC_BY_NC_4_0			2018-01-01T21:07Z			https://www.inaturalist.org/observations/9094141				© Joshua Lincoln some rights reserved	Joshua Lincoln
1802668488																										9084487										CC_BY_NC_4_0			2017-12-08T16:27Z			https://www.inaturalist.org/observations/9084487				© Sean Blaney some rights reserved	Sean Blaney
1802646549																										9004710										CC_BY_NC_4_0			2018-01-09T03:08Z			https://www.inaturalist.org/observations/9004710				© Shaun Michael some rights reserved	Shaun Michael
1802641527																										8725307										CC_BY_NC_4_0			2017-12-29T20:24Z			https://www.inaturalist.org/observations/8725307				© Nate Hartley some rights reserved	Nate Hartley
1802638408																										8481970										CC_BY_NC_4_0			2018-01-31T08:41Z			https://www.inaturalist.org/observations/8481970				© jfraser some rights reserved	jfraser
1802631587																										7684323										CC_BY_NC_4_0			2017-12-22T04:36Z			https://www.inaturalist.org/observations/7684323				© nigrosh60 some rights reserved	nigrosh60
1802631188																										7638955										CC_BY_NC_4_0			2018-01-05T17:19Z			https://www.inaturalist.org/observations/7638955				© cadlam some rights reserved	cadlam
1802630870																										7600076										CC_BY_NC_4_0			2017-08-23T05:57Z			https://www.inaturalist.org/observations/7600076				© Mary Krieger some rights reserved	Mary Krieger
1802629838																										7463599										CC_BY_NC_4_0			2017-12-20T08:04Z			https://www.inaturalist.org/observations/7463599				© lmcdowell some rights reserved	lmcdowell
1802629757																										7453287										CC_BY_NC_4_0			2017-12-26T22:03Z			https://www.inaturalist.org/observations/7453287				© benandkerstyn some rights reserved	benandkerstyn
1802629065																										7382987										CC_BY_NC_4_0			2018-01-29T22:21Z			https://www.inaturalist.org/observations/7382987				© Don Sutherland some rights reserved	Don Sutherland
1802628939																										7369605										CC_BY_NC_4_0			2017-12-16T22:51Z			https://www.inaturalist.org/observations/7369605				© rudeeric some rights reserved	rudeeric
1802628295																										7299272										CC_BY_NC_4_0			2017-12-26T22:06Z			https://www.inaturalist.org/observations/7299272				© joncbales some rights reserved	joncbales
1802627574																										7221300										CC_BY_NC_4_0			2018-01-03T19:07Z			https://www.inaturalist.org/observations/7221300				© pinemartyn some rights reserved	pinemartyn
1802627493																										7213104										CC_BY_NC_4_0			2018-01-03T19:08Z			https://www.inaturalist.org/observations/7213104				© Joerg some rights reserved	Joerg
1802627488																										7213105										CC_BY_NC_4_0			2018-01-03T19:08Z			https://www.inaturalist.org/observations/7213105				© Joerg some rights reserved	Joerg
1802627485																										7213106										CC_BY_NC_4_0			2018-01-03T19:08Z			https://www.inaturalist.org/observations/7213106				© Joerg some rights reserved	Joerg
1802627483																										7213102										CC_BY_NC_4_0			2018-01-03T19:08Z			https://www.inaturalist.org/observations/7213102				© Joerg some rights reserved	Joerg
1802627482																										7213101										CC_BY_NC_4_0			2018-01-03T19:08Z			https://www.inaturalist.org/observations/7213101				© Joerg some rights reserved	Joerg
1802627341																										7196932										CC_BY_NC_4_0			2018-01-03T13:49Z			https://www.inaturalist.org/observations/7196932				© Colin Chapman some rights reserved	Colin Chapman
1802627324																										7194713										CC_BY_NC_4_0			2017-12-10T19:37Z			https://www.inaturalist.org/observations/7194713				© Scott Sauer some rights reserved	Scott Sauer
1802627321																										7194408										CC_BY_NC_4_0			2017-12-10T19:37Z			https://www.inaturalist.org/observations/7194408				© Scott Sauer some rights reserved	Scott Sauer
1802626929																										7150350										CC_BY_NC_4_0			2018-01-02T15:54Z			https://www.inaturalist.org/observations/7150350				© Mike Leveille some rights reserved	Mike Leveille
1802626613																										7116924										CC_BY_NC_4_0			2017-12-28T20:32Z			https://www.inaturalist.org/observations/7116924				© greatblueheron some rights reserved	greatblueheron
1802626193																										7066749										CC_BY_NC_4_0			2017-12-24T22:11Z			https://www.inaturalist.org/observations/7066749				© Mark D. Read some rights reserved	Mark D. Read
1802626135																										7059106										CC_BY_NC_4_0			2017-12-25T03:45Z			https://www.inaturalist.org/observations/7059106				© Mark Nenadov some rights reserved	Mark Nenadov
1802625901																										7037126										CC_BY_NC_4_0			2017-12-24T21:12Z			https://www.inaturalist.org/observations/7037126				© Pat Deacon some rights reserved	Pat Deacon
1802625825																										7028798										CC_BY_NC_4_0			2017-12-24T01:00Z			https://www.inaturalist.org/observations/7028798				© jaliya some rights reserved	jaliya
1802625420																										6976154										CC_BY_NC_4_0			2018-01-30T22:46Z			https://www.inaturalist.org/observations/6976154				© Mike Leveille some rights reserved	Mike Leveille
1802625417																										6976152										CC_BY_NC_4_0			2018-01-30T22:46Z			https://www.inaturalist.org/observations/6976152				© Mike Leveille some rights reserved	Mike Leveille
1802625413																										6975291										CC_BY_NC_4_0			2018-01-30T22:46Z			https://www.inaturalist.org/observations/6975291				© nigrosh60 some rights reserved	nigrosh60
1802625347																										6968838										CC_BY_NC_4_0			2017-12-30T21:50Z			https://www.inaturalist.org/observations/6968838				© Michael Ellis some rights reserved	Michael Ellis
1802624699																										6903451										CC_BY_NC_4_0			2017-12-23T13:17Z			https://www.inaturalist.org/observations/6903451				© christine123 some rights reserved	christine123
1802624494																										6886789										CC_BY_NC_4_0			2018-01-30T22:45Z			https://www.inaturalist.org/observations/6886789				© Jason King some rights reserved	Jason King
1802624299																										6872469										CC_BY_NC_4_0			2017-12-25T18:45Z			https://www.inaturalist.org/observations/6872469				© kha some rights reserved	kha
1802624198																										6861419										CC_BY_NC_4_0			2018-01-02T16:44Z			https://www.inaturalist.org/observations/6861419				© Rafael Medina some rights reserved	Rafael Medina
1802623852																										6822637										CC_BY_NC_4_0			2017-12-19T21:09Z			https://www.inaturalist.org/observations/6822637				© ryanlamoureux some rights reserved	ryanlamoureux
1802623782																										6816433										CC_BY_NC_4_0			2017-12-19T13:55Z			https://www.inaturalist.org/observations/6816433				© bkinder832 some rights reserved	bkinder832
1802623770																										6814203										CC_BY_NC_4_0			2017-12-19T13:51Z			https://www.inaturalist.org/observations/6814203				© Chris Robinson some rights reserved	Chris Robinson
1802623126																										6724039										CC_BY_NC_4_0			2018-01-03T19:14Z			https://www.inaturalist.org/observations/6724039				by Scott Loarie no rights reserved	Scott Loarie
1802622936																										6703471										CC_BY_NC_4_0			2017-06-18T22:40Z			https://www.inaturalist.org/observations/6703471				© Mary Krieger some rights reserved	Mary Krieger
1802622082																										6567456										CC_BY_NC_4_0			2017-12-14T02:41Z			https://www.inaturalist.org/observations/6567456				© lenoreatwood some rights reserved	lenoreatwood
1802621314																										6452019										CC_BY_NC_4_0			2018-01-03T19:08Z			https://www.inaturalist.org/observations/6452019				© Lee some rights reserved	Lee
1802620753																										6360998										CC_BY_NC_4_0			2018-01-03T19:08Z			https://www.inaturalist.org/observations/6360998				© jimtgrove some rights reserved	jimtgrove
1802620604																										6339879										CC_BY_NC_4_0			2018-01-03T19:09Z			https://www.inaturalist.org/observations/6339879				© Michael Kauffmann some rights reserved	Michael Kauffmann
1802620594																										6339016										CC_BY_NC_4_0			2018-01-03T19:09Z			https://www.inaturalist.org/observations/6339016				© Noah's Ark some rights reserved	Noah's Ark
1802620401																										6308784										CC_BY_NC_4_0			2018-01-01T20:02Z			https://www.inaturalist.org/observations/6308784				© Asa Holland some rights reserved	Asa Holland
1802620357																										6298547										CC_BY_NC_4_0			2018-01-03T19:09Z			https://www.inaturalist.org/observations/6298547				© Rick Wachs some rights reserved	Rick Wachs
1802620331																										6294024										CC_BY_NC_4_0			2018-01-03T19:09Z			https://www.inaturalist.org/observations/6294024				© Jennifer L some rights reserved	Jennifer L
1802620311																										6289747										CC_BY_NC_4_0			2018-01-03T19:09Z			https://www.inaturalist.org/observations/6289747				© Naomi LeBeau some rights reserved	Naomi LeBeau
1802619679																										6180402										CC_BY_NC_4_0			2017-06-01T02:01Z			https://www.inaturalist.org/observations/6180402				© Liana May some rights reserved	Liana May
1802619101																										6052394										CC_BY_NC_4_0			2017-12-29T04:53Z			https://www.inaturalist.org/observations/6052394				© jimtgrove some rights reserved	jimtgrove
1802619005																										6030169										CC_BY_NC_4_0			2018-01-03T19:10Z			https://www.inaturalist.org/observations/6030169				© Bethany Dixon some rights reserved	Bethany Dixon
1802619003																										6029662										CC_BY_NC_4_0			2018-01-03T19:10Z			https://www.inaturalist.org/observations/6029662				© Anne Parsons some rights reserved	Anne Parsons
1802619002																										6029655										CC_BY_NC_4_0			2018-01-03T19:10Z			https://www.inaturalist.org/observations/6029655				© Anne Parsons some rights reserved	Anne Parsons
1802618869																										6003475										CC_BY_NC_4_0			2018-01-03T19:10Z			https://www.inaturalist.org/observations/6003475				© daffodilgirl some rights reserved	daffodilgirl
1802618449																										5922034										CC_BY_NC_4_0			2018-02-02T03:31Z			https://www.inaturalist.org/observations/5922034				© jlinderman some rights reserved	jlinderman
1802618344																										5898314										CC_BY_NC_4_0			2018-01-03T19:10Z			https://www.inaturalist.org/observations/5898314				© rappman some rights reserved	rappman
1802618334																										5896275										CC_BY_NC_4_0			2017-12-20T08:04Z			https://www.inaturalist.org/observations/5896275				© susyt some rights reserved	susyt
1802616961																										5600081										CC_BY_NC_4_0			2018-01-03T19:10Z			https://www.inaturalist.org/observations/5600081				© kvandevere some rights reserved	kvandevere
1802616820																										5568491										CC_BY_NC_4_0			2018-01-03T19:11Z			https://www.inaturalist.org/observations/5568491				© kvandevere some rights reserved	kvandevere
1802616528																										5502433										CC_BY_NC_4_0			2018-01-03T19:11Z			https://www.inaturalist.org/observations/5502433				© kvandevere some rights reserved	kvandevere
1802616488																										5495850										CC_BY_NC_4_0			2018-01-03T19:11Z			https://www.inaturalist.org/observations/5495850				© kvandevere some rights reserved	kvandevere
1802609906																										3681412										CC_BY_NC_4_0			2018-02-15T20:51Z			https://www.inaturalist.org/observations/3681412				© Holly Jasmine Long some rights reserved	Holly Jasmine Long
1802608658																										3423919										CC_BY_NC_4_0			2017-05-12T01:10Z			https://www.inaturalist.org/observations/3423919				© Liana May some rights reserved	Liana May
1802608458																										3383224										CC_BY_NC_4_0			2017-05-15T19:13Z			https://www.inaturalist.org/observations/3383224				© Liana May some rights reserved	Liana May
1802608237																										3323986										CC_BY_NC_4_0			2018-01-03T19:14Z			https://www.inaturalist.org/observations/3323986				© Marissa some rights reserved	Marissa
1802608194																										3316922										CC_BY_NC_4_0			2017-05-15T19:13Z			https://www.inaturalist.org/observations/3316922				© Liana May some rights reserved	Liana May
1802607634																										3168241										CC_BY_NC_4_0			2017-05-15T19:13Z			https://www.inaturalist.org/observations/3168241				© Liana May some rights reserved	Liana May
1802607575																										3159028										CC_BY_NC_4_0			2017-05-15T19:14Z			https://www.inaturalist.org/observations/3159028				© Liana May some rights reserved	Liana May
1802607554																										3152131										CC_BY_NC_4_0			2018-01-09T04:41Z			https://www.inaturalist.org/observations/3152131				© nrios13 some rights reserved	nrios13
1802607107																										3026491										CC_BY_NC_4_0			2017-12-19T20:35Z			https://www.inaturalist.org/observations/3026491				© Rob Curtis some rights reserved	Rob Curtis
1802602466																										1759467										CC_BY_NC_4_0			2017-05-15T19:14Z			https://www.inaturalist.org/observations/1759467				© Liana May some rights reserved	Liana May
1802602209																										1736385										CC_BY_NC_4_0			2017-12-15T23:18Z			https://www.inaturalist.org/observations/1736385				© Eric Hunt some rights reserved	Eric Hunt
1802602086																										1718686										CC_BY_NC_4_0			2017-05-15T19:14Z			https://www.inaturalist.org/observations/1718686				© Liana May some rights reserved	Liana May
1802601474																										1616676										CC_BY_NC_4_0			2017-05-12T01:09Z			https://www.inaturalist.org/observations/1616676				© Liana May some rights reserved	Liana May
1802601380																										16018										CC_BY_NC_4_0			2018-01-03T19:13Z			https://www.inaturalist.org/observations/16018				© barbarab some rights reserved	barbarab
1797521969																										ff8438f4-d4c6-47f8-acc5-b1e738222b4e									en	CC0_1_0						http://sweetgum.nybg.org/science/vh/specimen_details.php?irn=2880263					The New York Botanical Garden
1797478331																										f8bbaf39-72b3-404b-b62a-fa295c82d8ef									en	CC0_1_0						http://sweetgum.nybg.org/science/vh/specimen_details.php?irn=2880291					The New York Botanical Garden
1797476206																										f867d318-d9f7-4114-91d5-98ec2374a1ab									en	CC0_1_0						http://sweetgum.nybg.org/science/vh/specimen_details.php?irn=2880045					The New York Botanical Garden
1797474524																										f826ba8e-21d9-4157-a1fe-831d9846391c									en	CC0_1_0						http://sweetgum.nybg.org/science/vh/specimen_details.php?irn=1247477					The New York Botanical Garden
1797472564																										f7dc710a-7375-4bef-b91f-a6da64a4a5cf									en	CC0_1_0						http://sweetgum.nybg.org/science/vh/specimen_details.php?irn=2880260					The New York Botanical Garden
1797457895																										f599c22f-564b-45a0-8ad1-8814f8469ccd									en	CC0_1_0						http://sweetgum.nybg.org/science/vh/specimen_details.php?irn=1247474					The New York Botanical Garden
1797450690																										f47b56fc-5247-43e5-8f60-4b27f6183d25									en	CC0_1_0						http://sweetgum.nybg.org/science/vh/specimen_details.php?irn=3147285					The New York Botanical Garden
1797434172																										f1ebbe12-ab50-4db9-a75c-597b3d9e70a2									en	CC0_1_0						http://sweetgum.nybg.org/science/vh/specimen_details.php?irn=2964683					The New York Botanical Garden
1797410213																										ee3ee957-03a9-4eca-a7d4-f7db4c79d067									en	CC0_1_0						http://sweetgum.nybg.org/science/vh/specimen_details.php?irn=2880299					The New York Botanical Garden
1797403877																										ed46ab3d-09fc-4048-9895-70df67380a21									en	CC0_1_0						http://sweetgum.nybg.org/science/vh/specimen_details.php?irn=2880112					The New York Botanical Garden
1797373011																										e87c7623-81d4-4dce-8b22-361366da16e3									en	CC0_1_0						http://sweetgum.nybg.org/science/vh/specimen_details.php?irn=2880072					The New York Botanical Garden
1797371734																										e84a647a-df0d-4135-8ac1-22d0e11b6c6c									en	CC0_1_0						http://sweetgum.nybg.org/science/vh/specimen_details.php?irn=3236779					The New York Botanical Garden
1797363357																										e6f833fd-f986-4b95-bbf8-7e918a3b09f9									en	CC0_1_0						http://sweetgum.nybg.org/science/vh/specimen_details.php?irn=2648634					The New York Botanical Garden
1797358440																										e6376cf9-6dda-41bf-ab95-b02f560f585a									en	CC0_1_0						http://sweetgum.nybg.org/science/vh/specimen_details.php?irn=2880032					The New York Botanical Garden
1797345410																										e43819ab-cdbf-413c-9930-ff5069f44904									en	CC0_1_0						http://sweetgum.nybg.org/science/vh/specimen_details.php?irn=2733936					The New York Botanical Garden
1797343873																										e3f946e8-4677-47cb-ad16-011c136acd66									en	CC0_1_0						http://sweetgum.nybg.org/science/vh/specimen_details.php?irn=2880267					The New York Botanical Garden
1797334850																										e296eabc-6654-4271-934a-647faa4d06a2									en	CC0_1_0						http://sweetgum.nybg.org/science/vh/specimen_details.php?irn=2880073					The New York Botanical Garden
1797325429																										e12483ef-0803-486c-a63e-c4f56f359bcb									en	CC0_1_0						http://sweetgum.nybg.org/science/vh/specimen_details.php?irn=2733968					The New York Botanical Garden
1797320599																										e067d26b-7f3d-4bdc-809d-15773c1a094d									en	CC0_1_0						http://sweetgum.nybg.org/science/vh/specimen_details.php?irn=2880030					The New York Botanical Garden
1797312541																										df2cec0a-16d2-4a9e-9578-4c9791f87cd1									en	CC0_1_0						http://sweetgum.nybg.org/science/vh/specimen_details.php?irn=2880109					The New York Botanical Garden
1797296227																										dcad1269-cf07-442d-a693-16ceb3c0615a									en	CC0_1_0						http://sweetgum.nybg.org/science/vh/specimen_details.php?irn=2880046					The New York Botanical Garden
1797293074																										dc322fac-b0e6-46aa-b6fb-19fc32564e9d									en	CC0_1_0						http://sweetgum.nybg.org/science/vh/specimen_details.php?irn=2880064					The New York Botanical Garden
1797289747																										dbb13892-3388-468a-8d4c-1300b9576c92									en	CC0_1_0						http://sweetgum.nybg.org/science/vh/specimen_details.php?irn=2880127					The New York Botanical Garden
1797268371																										d867a960-aac7-4aea-8c21-df1dc55e74bf									en	CC0_1_0						http://sweetgum.nybg.org/science/vh/specimen_details.php?irn=2880063					The New York Botanical Garden
1797265257																										d7edb5cc-ba4c-4b63-bf49-e9920574806f									en	CC0_1_0						http://sweetgum.nybg.org/science/vh/specimen_details.php?irn=2880067					The New York Botanical Garden
1797252318																										d5f26a2e-95b3-471b-9880-ec388c7ca35c									en	CC0_1_0						http://sweetgum.nybg.org/science/vh/specimen_details.php?irn=2880133					The New York Botanical Garden
1797251313																										d5caae0e-c988-4ec7-9e33-5c7bc6ca1793									en	CC0_1_0						http://sweetgum.nybg.org/science/vh/specimen_details.php?irn=2880315					The New York Botanical Garden
1797242756																										d479f05e-b431-4508-ba55-f43adbb58c41									en	CC0_1_0						http://sweetgum.nybg.org/science/vh/specimen_details.php?irn=2880258					The New York Botanical Garden
1797234418																										d330f959-4ca8-421f-9877-61f69633afd6									en	CC0_1_0						http://sweetgum.nybg.org/science/vh/specimen_details.php?irn=2880128					The New York Botanical Garden
1797232400																										d2e3ab90-4348-409f-964c-f60cb76c1863									en	CC0_1_0						http://sweetgum.nybg.org/science/vh/specimen_details.php?irn=2880100					The New York Botanical Garden
1797231887																										d2cfe78f-d228-4000-981a-8818c688a69e									en	CC0_1_0						http://sweetgum.nybg.org/science/vh/specimen_details.php?irn=2965019					The New York Botanical Garden
1797222022																										d149b85b-db95-45fb-a70e-659ca2fe0a80									en	CC0_1_0						http://sweetgum.nybg.org/science/vh/specimen_details.php?irn=2880288					The New York Botanical Garden
1797198488																										cda1ce85-e089-4d3a-a826-efa25f866363									en	CC0_1_0						http://sweetgum.nybg.org/science/vh/specimen_details.php?irn=1247475					The New York Botanical Garden
1797181259																										caf7204f-de2a-4f54-8bfa-f617e272355b									en	CC0_1_0						http://sweetgum.nybg.org/science/vh/specimen_details.php?irn=2880142					The New York Botanical Garden
1797180800																										cae4a8ab-f1e3-4cde-b183-6916f790f9f4									en	CC0_1_0						http://sweetgum.nybg.org/science/vh/specimen_details.php?irn=2880052					The New York Botanical Garden
1797175921																										ca2786a1-adce-45ab-9974-d3cbf1b57f11									en	CC0_1_0						http://sweetgum.nybg.org/science/vh/specimen_details.php?irn=2880253					The New York Botanical Garden
1797167061																										c8ccad69-abb4-4b49-ad7f-fa63d6f09413									en	CC0_1_0						http://sweetgum.nybg.org/science/vh/specimen_details.php?irn=3367882					The New York Botanical Garden
1797161505																										c7f360fa-bbbf-4aa6-aa2f-435ff2dbae5e									en	CC0_1_0						http://sweetgum.nybg.org/science/vh/specimen_details.php?irn=2880081					The New York Botanical Garden
1797161076																										c7e118a7-feb1-4525-9bf1-651c32f86987									en	CC0_1_0						http://sweetgum.nybg.org/science/vh/specimen_details.php?irn=2880308					The New York Botanical Garden
1797152064																										c67cf9d4-d932-4268-8ce0-432b5173e84a									en	CC0_1_0						http://sweetgum.nybg.org/science/vh/specimen_details.php?irn=2880056					The New York Botanical Garden
1797136124																										c40eafb1-ef0f-4902-a5fb-001a5dddb571									en	CC0_1_0						http://sweetgum.nybg.org/science/vh/specimen_details.php?irn=2880065					The New York Botanical Garden
1797129285																										c2fe9e5f-9390-4b4c-9a33-303abba0071c									en	CC0_1_0						http://sweetgum.nybg.org/science/vh/specimen_details.php?irn=2880134					The New York Botanical Garden
1797128560																										c2e3187c-31ad-4f71-b75a-c4ae89b25138									en	CC0_1_0						http://sweetgum.nybg.org/science/vh/specimen_details.php?irn=2880025					The New York Botanical Garden
1797127759																										c2c43229-0690-4440-9c4b-394ead70c7ab									en	CC0_1_0						http://sweetgum.nybg.org/science/vh/specimen_details.php?irn=2880131					The New York Botanical Garden
1797121087																										c1be5301-17a7-44db-97f8-93bbd1ae2e7a									en	CC0_1_0						http://sweetgum.nybg.org/science/vh/specimen_details.php?irn=2880277					The New York Botanical Garden
1797098044																										be36f52c-189b-4ca7-82ae-ba5f42df7b9c									en	CC0_1_0						http://sweetgum.nybg.org/science/vh/specimen_details.php?irn=2880041					The New York Botanical Garden
1797097667																										be283f6b-48c0-40f7-b264-0ac38c20669d									en	CC0_1_0						http://sweetgum.nybg.org/science/vh/specimen_details.php?irn=2880119					The New York Botanical Garden
1797088965																										bcd09d09-8d4f-47f4-8ac1-4acf10483f66									en	CC0_1_0						http://sweetgum.nybg.org/science/vh/specimen_details.php?irn=2880051					The New York Botanical Garden
1797068343																										b9a86aaf-2a0f-4e7d-b048-9eaf17838511									en	CC0_1_0						http://sweetgum.nybg.org/science/vh/specimen_details.php?irn=2880043					The New York Botanical Garden
1797066852																										b96d2df5-af1c-4bd9-ba90-91b50a76c487									en	CC0_1_0						http://sweetgum.nybg.org/science/vh/specimen_details.php?irn=2880149					The New York Botanical Garden
1797052030																										b72a57ee-148e-489a-a038-d9ee9f3cc806									en	CC0_1_0						http://sweetgum.nybg.org/science/vh/specimen_details.php?irn=2880270					The New York Botanical Garden
1797040940																										b5790a2d-3ff9-4963-81d2-a83084c2af94									en	CC0_1_0						http://sweetgum.nybg.org/science/vh/specimen_details.php?irn=1247476					The New York Botanical Garden
1797028609																										b3954683-d2f8-4689-9af7-402f1b2f6487									en	CC0_1_0						http://sweetgum.nybg.org/science/vh/specimen_details.php?irn=2880042					The New York Botanical Garden
1797003632																										afbd44ce-ae30-4ff6-a760-478a48733604									en	CC0_1_0						http://sweetgum.nybg.org/science/vh/specimen_details.php?irn=2880111					The New York Botanical Garden
1796986526																										ad17f1b5-bcee-48e9-ad76-8da9d7a5924a									en	CC0_1_0						http://sweetgum.nybg.org/science/vh/specimen_details.php?irn=3383814					The New York Botanical Garden
1796979016																										abef2fc6-01da-41ec-a44e-6d352f30e172									en	CC0_1_0						http://sweetgum.nybg.org/science/vh/specimen_details.php?irn=2880136					The New York Botanical Garden
1796971748																										aad270d2-471d-4ac6-80c2-b3b2e2f07062									en	CC0_1_0						http://sweetgum.nybg.org/science/vh/specimen_details.php?irn=2880040					The New York Botanical Garden
1796933604																										a4efa7ca-d23b-4a40-a80b-2d6a4656c35d									en	CC0_1_0						http://sweetgum.nybg.org/science/vh/specimen_details.php?irn=2880265					The New York Botanical Garden
1796927672																										a3fefa1e-a4e0-445e-8949-c41aeda7252a									en	CC0_1_0						http://sweetgum.nybg.org/science/vh/specimen_details.php?irn=2934308					The New York Botanical Garden
1796913168																										a1c39310-347e-4500-9e29-af610e625b65									en	CC0_1_0						http://sweetgum.nybg.org/science/vh/specimen_details.php?irn=2880281					The New York Botanical Garden
1796906187																										a0afa949-f817-48ee-bcc9-422eff438552									en	CC0_1_0						http://sweetgum.nybg.org/science/vh/specimen_details.php?irn=2880027					The New York Botanical Garden
1796901131																										9fe8e4cc-5f5c-4d7d-8968-f9a99d607322									en	CC0_1_0						http://sweetgum.nybg.org/science/vh/specimen_details.php?irn=2880068					The New York Botanical Garden
1796884150																										9d4c3039-196e-43e5-853a-a565695449fa									en	CC0_1_0						http://sweetgum.nybg.org/science/vh/specimen_details.php?irn=2880126					The New York Botanical Garden
1796878338																										9c6b8f1f-c6e2-4a05-8149-92247014383f									en	CC0_1_0						http://sweetgum.nybg.org/science/vh/specimen_details.php?irn=2880124					The New York Botanical Garden
1796875967																										9c0bdab7-8789-42ce-a9b4-8d2b02371203									en	CC0_1_0						http://sweetgum.nybg.org/science/vh/specimen_details.php?irn=2880044					The New York Botanical Garden
1796873597																										9baf1099-fac1-4e83-866d-6ebf8675497c									en	CC0_1_0						http://sweetgum.nybg.org/science/vh/specimen_details.php?irn=2880088					The New York Botanical Garden
1796860427																										99a1b5ca-7791-474a-9485-9c7e3b6d00a8									en	CC0_1_0						http://sweetgum.nybg.org/science/vh/specimen_details.php?irn=2733923					The New York Botanical Garden
1796859208																										9971c2af-8892-4536-a0b6-94db52714c62									en	CC0_1_0						http://sweetgum.nybg.org/science/vh/specimen_details.php?irn=2880028					The New York Botanical Garden
1796854857																										98c45836-57a9-443a-bf32-16a0bfb07ebe									en	CC0_1_0						http://sweetgum.nybg.org/science/vh/specimen_details.php?irn=2880125					The New York Botanical Garden
1796846693																										97890dee-cdb1-476d-89fe-9d29ecf71e1f									en	CC0_1_0						http://sweetgum.nybg.org/science/vh/specimen_details.php?irn=3285044					The New York Botanical Garden
1796845836																										9765aa34-6b47-439b-ad91-7e78a930e98a									en	CC0_1_0						http://sweetgum.nybg.org/science/vh/specimen_details.php?irn=2733959					The New York Botanical Garden
1796844519																										9731c8f3-6ace-4ee6-9aaa-8660e3da1393									en	CC0_1_0						http://sweetgum.nybg.org/science/vh/specimen_details.php?irn=2880120					The New York Botanical Garden
1796821410																										939ce0be-cfc7-4b15-85f4-c55820a68fb8									en	CC0_1_0						http://sweetgum.nybg.org/science/vh/specimen_details.php?irn=2808430					The New York Botanical Garden
1796819277																										934812a8-96c5-447d-b044-dd4fba44d9b6									en	CC0_1_0						http://sweetgum.nybg.org/science/vh/specimen_details.php?irn=2880113					The New York Botanical Garden
1796808423																										919cb2c4-c541-43e9-bf80-1ccddaedfce8									en	CC0_1_0						http://sweetgum.nybg.org/science/vh/specimen_details.php?irn=2880272					The New York Botanical Garden
1796805459																										91272ee3-1e46-4f62-bf99-969142418c34									en	CC0_1_0						http://sweetgum.nybg.org/science/vh/specimen_details.php?irn=2880094					The New York Botanical Garden
1796804256																										90f66947-2e49-4638-8b6d-b122583d8ffc									en	CC0_1_0						http://sweetgum.nybg.org/science/vh/specimen_details.php?irn=2880026					The New York Botanical Garden
1796803859																										90e66097-3efa-4209-beab-f38a043a8a47									en	CC0_1_0						http://sweetgum.nybg.org/science/vh/specimen_details.php?irn=2880036					The New York Botanical Garden
1796795533																										8f9d3cd7-50fa-4d0a-8633-5109c9021bbf									en	CC0_1_0						http://sweetgum.nybg.org/science/vh/specimen_details.php?irn=2880311					The New York Botanical Garden
1796795455																										8f9af1fc-650e-4ddd-ae53-2a1a61a59479									en	CC0_1_0						http://sweetgum.nybg.org/science/vh/specimen_details.php?irn=2880295					The New York Botanical Garden
1796793055																										8f3ecf75-78e3-4285-ab37-94bab64f9c65									en	CC0_1_0						http://sweetgum.nybg.org/science/vh/specimen_details.php?irn=2880293					The New York Botanical Garden
1796788475																										8e89f90d-cd51-4d1e-acd6-e15a449d218c									en	CC0_1_0						http://sweetgum.nybg.org/science/vh/specimen_details.php?irn=2880090					The New York Botanical Garden
1796773448																										8c2e487e-16c4-486a-9adb-55f9ea9d8987									en	CC0_1_0						http://sweetgum.nybg.org/science/vh/specimen_details.php?irn=2880118					The New York Botanical Garden
1796768117																										8b5acf9d-f632-48c9-982d-496b477f9df0									en	CC0_1_0						http://sweetgum.nybg.org/science/vh/specimen_details.php?irn=2880095					The New York Botanical Garden
1796767808																										8b4ec243-8a6b-4f92-a24e-cba44ef68269									en	CC0_1_0						http://sweetgum.nybg.org/science/vh/specimen_details.php?irn=2880048					The New York Botanical Garden
1796762116																										8a6b4e07-b20b-46c4-aff2-73a4f7663d0b									en	CC0_1_0						http://sweetgum.nybg.org/science/vh/specimen_details.php?irn=2880071					The New York Botanical Garden
1796694107																										7ffa95d8-5a05-4c6a-bf5d-779988f18c46									en	CC0_1_0						http://sweetgum.nybg.org/science/vh/specimen_details.php?irn=2880137					The New York Botanical Garden
1796691654																										7f9061f4-b33e-4c03-9125-f7ed4588eba7									en	CC0_1_0						http://sweetgum.nybg.org/science/vh/specimen_details.php?irn=3086235					The New York Botanical Garden
1796689303																										7f3914f9-ad2b-460c-bb5e-e58d98fa4336									en	CC0_1_0						http://sweetgum.nybg.org/science/vh/specimen_details.php?irn=2880304					The New York Botanical Garden
1796687537																										7ef44d99-e539-4718-861a-519c6bd9ce46									en	CC0_1_0						http://sweetgum.nybg.org/science/vh/specimen_details.php?irn=2880019					The New York Botanical Garden
1796685677																										7ea93cbd-4278-4301-97f1-c3c3b11776e4									en	CC0_1_0						http://sweetgum.nybg.org/science/vh/specimen_details.php?irn=2880085					The New York Botanical Garden
1796678694																										7d90230c-4447-4e75-b5f3-f516e65cdce6									en	CC0_1_0						http://sweetgum.nybg.org/science/vh/specimen_details.php?irn=2880132					The New York Botanical Garden
1796676295																										7d2eb869-b8ab-4b23-97ba-6549cb156464									en	CC0_1_0						http://sweetgum.nybg.org/science/vh/specimen_details.php?irn=2880121					The New York Botanical Garden
1796674290																										7ce051e3-ad81-4d5b-a8e9-dc450d84dc49									en	CC0_1_0						http://sweetgum.nybg.org/science/vh/specimen_details.php?irn=3384005					The New York Botanical Garden
1796653204																										799bdd59-0cdf-411f-ac16-dc266edb71bd									en	CC0_1_0						http://sweetgum.nybg.org/science/vh/specimen_details.php?irn=2880298					The New York Botanical Garden
1796646618																										789d2f48-53ce-4986-ae02-e5af3144516e									en	CC0_1_0						http://sweetgum.nybg.org/science/vh/specimen_details.php?irn=2880143					The New York Botanical Garden
1796630013																										761095df-5075-4252-9138-021d2a3a3e13									en	CC0_1_0						http://sweetgum.nybg.org/science/vh/specimen_details.php?irn=2880302					The New York Botanical Garden
1796623012																										74fc34fe-3804-4d58-824a-29adb959f846									en	CC0_1_0						http://sweetgum.nybg.org/science/vh/specimen_details.php?irn=2880082					The New York Botanical Garden
1796621029																										74ad7f09-6a31-4e42-aa9f-d041de2b1752									en	CC0_1_0						http://sweetgum.nybg.org/science/vh/specimen_details.php?irn=2880062					The New York Botanical Garden
1796592782																										7055cdd3-10d8-4aab-88d0-798a1bf05952									en	CC0_1_0						http://sweetgum.nybg.org/science/vh/specimen_details.php?irn=2880033					The New York Botanical Garden
1796589303																										6fcd8f2b-1c47-407d-880c-633fb79e0307									en	CC0_1_0						http://sweetgum.nybg.org/science/vh/specimen_details.php?irn=2880038					The New York Botanical Garden
1796584187																										6f01da58-bf08-44f0-86fa-c46db71e8888									en	CC0_1_0						http://sweetgum.nybg.org/science/vh/specimen_details.php?irn=2880115					The New York Botanical Garden
1796576294																										6dccf79c-b616-4636-9a6e-c54af2b1d666									en	CC0_1_0						http://sweetgum.nybg.org/science/vh/specimen_details.php?irn=2880060					The New York Botanical Garden
1796569701																										6cc2a5bf-309c-421a-9760-6ad612cbc9ed									en	CC0_1_0						http://sweetgum.nybg.org/science/vh/specimen_details.php?irn=2880015					The New York Botanical Garden
1796567589																										6c70a86f-d442-4c0d-b2c4-49ce57b7724a									en	CC0_1_0						http://sweetgum.nybg.org/science/vh/specimen_details.php?irn=2880150					The New York Botanical Garden
1796566405																										6c417fbc-bf14-46c1-957f-e2399f7efb4f									en	CC0_1_0						http://sweetgum.nybg.org/science/vh/specimen_details.php?irn=2880077					The New York Botanical Garden
1796565587																										6c21d5a0-04b4-405e-bcb4-e244a34a6e41									en	CC0_1_0						http://sweetgum.nybg.org/science/vh/specimen_details.php?irn=2880076					The New York Botanical Garden
1796563825																										6bdb208b-6850-4e2a-b0dc-26daec215d5d									en	CC0_1_0						http://sweetgum.nybg.org/science/vh/specimen_details.php?irn=2880103					The New York Botanical Garden
1796553498																										6a49b623-4f58-4730-8fd2-f074dc9c5b76									en	CC0_1_0						http://sweetgum.nybg.org/science/vh/specimen_details.php?irn=2880098					The New York Botanical Garden
1796549119																										699de103-19e5-4bfb-bb03-33d4170f6279									en	CC0_1_0						http://sweetgum.nybg.org/science/vh/specimen_details.php?irn=2880106					The New York Botanical Garden
1796543818																										68caf2a8-2a48-4e82-a368-a518b432414a									en	CC0_1_0						http://sweetgum.nybg.org/science/vh/specimen_details.php?irn=2880147					The New York Botanical Garden
1796530483																										66b6e6c3-d04e-4d70-9ea0-63b144a92585									en	CC0_1_0						http://sweetgum.nybg.org/science/vh/specimen_details.php?irn=2880017					The New York Botanical Garden
1796527510																										66455004-1d9d-43ce-b34f-b5c8ff03b521									en	CC0_1_0						http://sweetgum.nybg.org/science/vh/specimen_details.php?irn=2880061					The New York Botanical Garden
1796517563																										64be988e-d1eb-4b08-8f5d-392b015e3f97									en	CC0_1_0						http://sweetgum.nybg.org/science/vh/specimen_details.php?irn=2880031					The New York Botanical Garden
1796514236																										643735d7-2d0a-47cf-9e99-b22412d52379									en	CC0_1_0						http://sweetgum.nybg.org/science/vh/specimen_details.php?irn=3180798					The New York Botanical Garden
1796510517																										63a7b058-23c6-4c94-a481-5afa45feb14a									en	CC0_1_0						http://sweetgum.nybg.org/science/vh/specimen_details.php?irn=2880105					The New York Botanical Garden
1796492316																										60dee8b0-9e01-441e-a5c1-18108f112e76									en	CC0_1_0						http://sweetgum.nybg.org/science/vh/specimen_details.php?irn=2880070					The New York Botanical Garden
1796477682																										5e9ec906-077a-4617-a592-0dcc101278e0									en	CC0_1_0						http://sweetgum.nybg.org/science/vh/specimen_details.php?irn=2880107					The New York Botanical Garden
1796463062																										5c60d9c8-8920-4e5c-aa6a-62527da2f002									en	CC0_1_0						http://sweetgum.nybg.org/science/vh/specimen_details.php?irn=2880053					The New York Botanical Garden
1796459029																										5bbefb39-578f-468c-a5c7-313f9b17fa7e									en	CC0_1_0						http://sweetgum.nybg.org/science/vh/specimen_details.php?irn=2880146					The New York Botanical Garden
1796455767																										5b43daae-491d-4800-b80b-fab1fe9ec06c									en	CC0_1_0						http://sweetgum.nybg.org/science/vh/specimen_details.php?irn=2880151					The New York Botanical Garden
1796452566																										5ac119a9-d6f6-4934-814d-0d4fef663479									en	CC0_1_0						http://sweetgum.nybg.org/science/vh/specimen_details.php?irn=2880092					The New York Botanical Garden
1796444374																										5977333f-8529-420b-a705-e267d5532a53									en	CC0_1_0						http://sweetgum.nybg.org/science/vh/specimen_details.php?irn=2880024					The New York Botanical Garden
1796437591																										586a818b-17e8-4837-b269-df1d12c2bd32									en	CC0_1_0						http://sweetgum.nybg.org/science/vh/specimen_details.php?irn=2880099					The New York Botanical Garden
1796430274																										5753cee3-8785-4ca4-9cbd-6e5ea7297353									en	CC0_1_0						http://sweetgum.nybg.org/science/vh/specimen_details.php?irn=2880066					The New York Botanical Garden
1796429007																										571d8b68-4f15-4367-bb0b-4df0c5d81b4b									en	CC0_1_0						http://sweetgum.nybg.org/science/vh/specimen_details.php?irn=2880256					The New York Botanical Garden
1796427973																										56f6ba67-8dd4-46ca-996d-cd5c1298fc53									en	CC0_1_0						http://sweetgum.nybg.org/science/vh/specimen_details.php?irn=2880059					The New York Botanical Garden
1796420203																										55ca521e-e5ac-430a-b4e5-ff4dcbcaaf96									en	CC0_1_0						http://sweetgum.nybg.org/science/vh/specimen_details.php?irn=2652381					The New York Botanical Garden
1796420098																										55c6b66d-6acc-478f-ad47-e45d24fc410d									en	CC0_1_0						http://sweetgum.nybg.org/science/vh/specimen_details.php?irn=2880083					The New York Botanical Garden
1796413774																										54cbe7a9-bb30-4321-a38b-d93ec7837fc7									en	CC0_1_0						http://sweetgum.nybg.org/science/vh/specimen_details.php?irn=2880058					The New York Botanical Garden
1796403869																										5344078c-bc17-4c98-a4b5-b109364f48e0									en	CC0_1_0						http://sweetgum.nybg.org/science/vh/specimen_details.php?irn=2880104					The New York Botanical Garden
1796377161																										4f1fbec2-5ba3-40fc-a190-efdfd1aa0f8c									en	CC0_1_0						http://sweetgum.nybg.org/science/vh/specimen_details.php?irn=2880102					The New York Botanical Garden
1796346377																										4a5f3e1c-3326-40c6-844c-54f895d9103a									en	CC0_1_0						http://sweetgum.nybg.org/science/vh/specimen_details.php?irn=2880096					The New York Botanical Garden
1796343976																										4a00fa9f-94a1-44de-b181-ff2c3ba94ae4									en	CC0_1_0						http://sweetgum.nybg.org/science/vh/specimen_details.php?irn=2880054					The New York Botanical Garden
1796336824																										48e21565-0fbd-41d0-901c-bf6f18bc0f8b									en	CC0_1_0						http://sweetgum.nybg.org/science/vh/specimen_details.php?irn=2880274					The New York Botanical Garden
1796326061																										4738c487-3eda-44c5-9edb-69b5565cfb33									en	CC0_1_0						http://sweetgum.nybg.org/science/vh/specimen_details.php?irn=3033581					The New York Botanical Garden
1796323449																										46d3ece7-d521-4e72-95d1-92c75446835d									en	CC0_1_0						http://sweetgum.nybg.org/science/vh/specimen_details.php?irn=2880020					The New York Botanical Garden
1796308215																										4481e6ac-483b-41bb-96b6-146deff8fd48									en	CC0_1_0						http://sweetgum.nybg.org/science/vh/specimen_details.php?irn=2880148					The New York Botanical Garden
1796291837																										41f886bb-053d-4d54-9604-4f839b1cd136									en	CC0_1_0						http://sweetgum.nybg.org/science/vh/specimen_details.php?irn=2880069					The New York Botanical Garden
1796276506																										3fa27b2a-b4e4-47c5-b7dc-d212d459eddf									en	CC0_1_0						http://sweetgum.nybg.org/science/vh/specimen_details.php?irn=2880087					The New York Botanical Garden
1796256426																										3c88cf08-0263-4238-be02-8148d75b2cd8									en	CC0_1_0						http://sweetgum.nybg.org/science/vh/specimen_details.php?irn=2880135					The New York Botanical Garden
1796250709																										3bac841a-9852-4470-9e54-08980a458c91									en	CC0_1_0						http://sweetgum.nybg.org/science/vh/specimen_details.php?irn=2880013					The New York Botanical Garden
1796243192																										3a8369c7-fd1d-41da-9ed4-f632fa8bacdf									en	CC0_1_0						http://sweetgum.nybg.org/science/vh/specimen_details.php?irn=2880108					The New York Botanical Garden
1796242769																										3a75b225-43bb-415d-b610-0ba540ba915b									en	CC0_1_0						http://sweetgum.nybg.org/science/vh/specimen_details.php?irn=2880018					The New York Botanical Garden
1796229688																										3873a877-2f0a-4a8d-8cf5-2e1b436ed6a8									en	CC0_1_0						http://sweetgum.nybg.org/science/vh/specimen_details.php?irn=2733918					The New York Botanical Garden
1796225026																										37c1e9ee-b13d-45bb-8f25-5c3e193d0f2b									en	CC0_1_0						http://sweetgum.nybg.org/science/vh/specimen_details.php?irn=2880074					The New York Botanical Garden
1796223558																										3786bc09-820c-4887-8618-0c56e87050ab									en	CC0_1_0						http://sweetgum.nybg.org/science/vh/specimen_details.php?irn=2880141					The New York Botanical Garden
1796196643																										335d529a-ccd0-4b71-a999-f452963a44cd									en	CC0_1_0						http://sweetgum.nybg.org/science/vh/specimen_details.php?irn=2880016					The New York Botanical Garden
1796187690																										31f39cd1-6bcd-449c-b47c-68fe25091fbb									en	CC0_1_0						http://sweetgum.nybg.org/science/vh/specimen_details.php?irn=2880039					The New York Botanical Garden
1796175891																										30237cd0-8405-467d-9406-d2d723f29827									en	CC0_1_0						http://sweetgum.nybg.org/science/vh/specimen_details.php?irn=2880022					The New York Botanical Garden
1796148876																										2beebc4c-c25f-474c-9f88-007143936cb3									en	CC0_1_0						http://sweetgum.nybg.org/science/vh/specimen_details.php?irn=2880034					The New York Botanical Garden
1796146999																										2ba2bad2-64b7-4820-b308-5a6dacdea1bb									en	CC0_1_0						http://sweetgum.nybg.org/science/vh/specimen_details.php?irn=2880097					The New York Botanical Garden
1796128811																										28e3659a-1144-448b-9d31-585405dffbac									en	CC0_1_0						http://sweetgum.nybg.org/science/vh/specimen_details.php?irn=2880138					The New York Botanical Garden
1796122798																										27f39f05-51dd-4d02-bf8f-9edf9ad8f702									en	CC0_1_0						http://sweetgum.nybg.org/science/vh/specimen_details.php?irn=2880023					The New York Botanical Garden
1796122559																										27e9a2f9-4fcf-4ccb-a347-40a257c92cab									en	CC0_1_0						http://sweetgum.nybg.org/science/vh/specimen_details.php?irn=2880047					The New York Botanical Garden
1796111390																										2632c950-48c9-4249-820e-eba6abb85967									en	CC0_1_0						http://sweetgum.nybg.org/science/vh/specimen_details.php?irn=2880306					The New York Botanical Garden
1796109577																										25ee309f-1389-48b5-a012-952730b9721b									en	CC0_1_0						http://sweetgum.nybg.org/science/vh/specimen_details.php?irn=2880089					The New York Botanical Garden
1796104648																										252ba092-5517-4e40-9b63-8874b7f764cb									en	CC0_1_0						http://sweetgum.nybg.org/science/vh/specimen_details.php?irn=2880050					The New York Botanical Garden
1796099075																										244a3bb6-ae0c-4e14-a8b1-f6e99f980c2f									en	CC0_1_0						http://sweetgum.nybg.org/science/vh/specimen_details.php?irn=2880145					The New York Botanical Garden
1796093806																										237dfe25-66f3-4490-a690-f39988fe2352									en	CC0_1_0						http://sweetgum.nybg.org/science/vh/specimen_details.php?irn=2880035					The New York Botanical Garden
1796082548																										21be81a1-739a-4382-b51c-49e39f02723b									en	CC0_1_0						http://sweetgum.nybg.org/science/vh/specimen_details.php?irn=2880021					The New York Botanical Garden
1796069697																										1fc7afab-c586-4b0c-b400-065ccd6a8850									en	CC0_1_0						http://sweetgum.nybg.org/science/vh/specimen_details.php?irn=2880114					The New York Botanical Garden
1796067669																										1f73eda9-31cd-496b-b776-fb10ca047df4									en	CC0_1_0						http://sweetgum.nybg.org/science/vh/specimen_details.php?irn=2880144					The New York Botanical Garden
1796066228																										1f3c625d-90d6-41ad-bb5a-b7afb87f52e1									en	CC0_1_0						http://sweetgum.nybg.org/science/vh/specimen_details.php?irn=2880049					The New York Botanical Garden
1796052620																										1d1f8914-6ee3-4f6a-81ea-40cb85c5930d									en	CC0_1_0						http://sweetgum.nybg.org/science/vh/specimen_details.php?irn=2880284					The New York Botanical Garden
1796048049																										1c6aed52-8b88-42b4-869d-0022bad44b1c									en	CC0_1_0						http://sweetgum.nybg.org/science/vh/specimen_details.php?irn=2938982					The New York Botanical Garden
1796042790																										1b938910-53ba-4ae1-9015-c1629d11a3a6									en	CC0_1_0						http://sweetgum.nybg.org/science/vh/specimen_details.php?irn=2880084					The New York Botanical Garden
1796036710																										1aa1206b-fb50-49c3-8d71-9cbab5015417									en	CC0_1_0						http://sweetgum.nybg.org/science/vh/specimen_details.php?irn=2880116					The New York Botanical Garden
1796007528																										16186425-27a4-4f38-9533-5ef6c900eb83									en	CC0_1_0						http://sweetgum.nybg.org/science/vh/specimen_details.php?irn=2880130					The New York Botanical Garden
1795997997																										14a4fcf8-8244-49e1-8095-410805d25a70									en	CC0_1_0						http://sweetgum.nybg.org/science/vh/specimen_details.php?irn=2821431					The New York Botanical Garden
1795996771																										1475e61e-7a73-42c2-86a3-9d258486dcda									en	CC0_1_0						http://sweetgum.nybg.org/science/vh/specimen_details.php?irn=2880122					The New York Botanical Garden
1795978518																										11a4e675-1029-4653-a39c-3c2e366c9487									en	CC0_1_0						http://sweetgum.nybg.org/science/vh/specimen_details.php?irn=2880086					The New York Botanical Garden
1795978301																										119d2fda-06cb-414c-aead-a42a5e75ea94									en	CC0_1_0						http://sweetgum.nybg.org/science/vh/specimen_details.php?irn=2733940					The New York Botanical Garden
1795969897																										104d1eb5-28d8-4147-8362-30d9c68dd795									en	CC0_1_0						http://sweetgum.nybg.org/science/vh/specimen_details.php?irn=2880080					The New York Botanical Garden
1795960043																										0ec619ad-543e-4e6a-80ac-bb6e64391b76									en	CC0_1_0						http://sweetgum.nybg.org/science/vh/specimen_details.php?irn=2880037					The New York Botanical Garden
1795957506																										0e5ff905-19bc-46cd-a1c7-10677762267a									en	CC0_1_0						http://sweetgum.nybg.org/science/vh/specimen_details.php?irn=2880078					The New York Botanical Garden
1795955366																										0e0c4787-ae82-456c-a55e-80e89720d60f									en	CC0_1_0						http://sweetgum.nybg.org/science/vh/specimen_details.php?irn=2880313					The New York Botanical Garden
1795952500																										0d9ad01e-1c99-4035-9334-8725720241e7									en	CC0_1_0						http://sweetgum.nybg.org/science/vh/specimen_details.php?irn=2880029					The New York Botanical Garden
1795951684																										0d791f86-c128-4036-94ee-10097e8aecc5									en	CC0_1_0						http://sweetgum.nybg.org/science/vh/specimen_details.php?irn=2880139					The New York Botanical Garden
1795945481																										0c8aa427-2904-48fb-90da-714a8d1cc7ba									en	CC0_1_0						http://sweetgum.nybg.org/science/vh/specimen_details.php?irn=2880123					The New York Botanical Garden
1795939390																										0b98d60d-2646-4408-9d2c-2692565e5318									en	CC0_1_0						http://sweetgum.nybg.org/science/vh/specimen_details.php?irn=2880057					The New York Botanical Garden
1795930001																										0a25d225-ee93-4d4c-b666-42130c508fcf									en	CC0_1_0						http://sweetgum.nybg.org/science/vh/specimen_details.php?irn=2880140					The New York Botanical Garden
1795915273																										07d916eb-e70e-406b-822d-59a8f107e3b9									en	CC0_1_0						http://sweetgum.nybg.org/science/vh/specimen_details.php?irn=2880093					The New York Botanical Garden
1795901029																										05ad5bc1-0f6f-4859-bd5a-f7eda519374b									en	CC0_1_0						http://sweetgum.nybg.org/science/vh/specimen_details.php?irn=2880079					The New York Botanical Garden
1795878937																										02474651-9e1c-4076-b2ac-7a4038eb2c80									en	CC0_1_0						http://sweetgum.nybg.org/science/vh/specimen_details.php?irn=2880014					The New York Botanical Garden
1795878915																										024747dc-a201-44c3-9ae7-a1ec38315073									en	CC0_1_0						http://sweetgum.nybg.org/science/vh/specimen_details.php?irn=2880091					The New York Botanical Garden
1795875055																										01a92a50-4343-4f28-8db5-902b0199b0ac									en	CC0_1_0						http://sweetgum.nybg.org/science/vh/specimen_details.php?irn=2880110					The New York Botanical Garden
1795869497																										00cfeedf-26f1-4c38-9eab-a296543dfba7									en	CC0_1_0						http://sweetgum.nybg.org/science/vh/specimen_details.php?irn=3327817					The New York Botanical Garden
1795867924																										00909a09-3d3b-4e61-9ab7-7e708ca55dbd									en	CC0_1_0						http://sweetgum.nybg.org/science/vh/specimen_details.php?irn=2880117					The New York Botanical Garden
1705497955																										BMO:OHN:190471										CC0_1_0
1705483517																										BMO:OHN:49612										CC0_1_0
1705483499																										BMO:OHN:49613										CC0_1_0
1705483478																										BMO:OHN:49604										CC0_1_0
1705483403																										BMO:OHN:49528										CC0_1_0
1705482499																										BMO:OHN:45591										CC0_1_0
1705482078																										BMO:OHN:44638										CC0_1_0
1705481088																										BMO:OHN:34166										CC0_1_0
1705481079																										BMO:OHN:34186										CC0_1_0
1705481041																										BMO:OHN:34156										CC0_1_0
1703301146																										WIN:329668									en	CC0_1_0											University of Manitoba
1703301140																										WIN:329667									en	CC0_1_0											University of Manitoba
1703300787																										WIN:328194									en	CC0_1_0											University of Manitoba
1703299522																										WIN:324327									en	CC0_1_0											University of Manitoba
1703298832																										WIN:323645									en	CC0_1_0											University of Manitoba
1703298796																										WIN:323568									en	CC0_1_0											University of Manitoba
1703298360																										WIN:323167									en	CC0_1_0											University of Manitoba
1703298327																										WIN:323119									en	CC0_1_0											University of Manitoba
1703298278																										WIN:321094									en	CC0_1_0											University of Manitoba
1703297861																										WIN:315619									en	CC0_1_0											University of Manitoba
1703297750																										WIN:315374									en	CC0_1_0											University of Manitoba
1703292596																										WIN:269492									en	CC0_1_0											University of Manitoba
1703292556																										WIN:269497									en	CC0_1_0											University of Manitoba
1703292530																										WIN:269511									en	CC0_1_0											University of Manitoba
1703292502																										WIN:269471									en	CC0_1_0											University of Manitoba
1703292466																										WIN:269470									en	CC0_1_0											University of Manitoba
1703292104																										WIN:269117									en	CC0_1_0											University of Manitoba
1703292078																										WIN:269037									en	CC0_1_0											University of Manitoba
1703292008																										WIN:268999									en	CC0_1_0											University of Manitoba
1703291912																										WIN:268893									en	CC0_1_0											University of Manitoba
1703291698																										WIN:268695									en	CC0_1_0											University of Manitoba
1703291551																										WIN:268475									en	CC0_1_0											University of Manitoba
1703291364																										WIN:268265									en	CC0_1_0											University of Manitoba
1703291272																										WIN:268240									en	CC0_1_0											University of Manitoba
1703291230																										WIN:268151									en	CC0_1_0											University of Manitoba
1703290748																										WIN:267701									en	CC0_1_0											University of Manitoba
1703290737																										WIN:267626									en	CC0_1_0											University of Manitoba
1703290578																										WIN:267493									en	CC0_1_0											University of Manitoba
1703290541																										WIN:267361									en	CC0_1_0											University of Manitoba
1703290372																										WIN:267317									en	CC0_1_0											University of Manitoba
1703290284																										WIN:267167									en	CC0_1_0											University of Manitoba
1703290271																										WIN:267185									en	CC0_1_0											University of Manitoba
1703290270																										WIN:267165									en	CC0_1_0											University of Manitoba
1703289576																										WIN:266418									en	CC0_1_0											University of Manitoba
1703289196																										WIN:266027									en	CC0_1_0											University of Manitoba
1703289150																										WIN:265980									en	CC0_1_0											University of Manitoba
1703289120																										WIN:265977									en	CC0_1_0											University of Manitoba
1703289078																										WIN:265880									en	CC0_1_0											University of Manitoba
1703288940																										WIN:265744									en	CC0_1_0											University of Manitoba
1703288929																										WIN:265758									en	CC0_1_0											University of Manitoba
1703288849																										WIN:265675									en	CC0_1_0											University of Manitoba
1703288541																										WIN:265339									en	CC0_1_0											University of Manitoba
1703288320																										WIN:265094									en	CC0_1_0											University of Manitoba
1703288205																										WIN:264978									en	CC0_1_0											University of Manitoba
1703287764																										WIN:264508									en	CC0_1_0											University of Manitoba
1703287702																										WIN:264365									en	CC0_1_0											University of Manitoba
1703287698																										WIN:264488									en	CC0_1_0											University of Manitoba
1703287666																										WIN:264386									en	CC0_1_0											University of Manitoba
1703287612																										WIN:264384									en	CC0_1_0											University of Manitoba
1703287569																										WIN:264347									en	CC0_1_0											University of Manitoba
1703287542																										WIN:264298									en	CC0_1_0											University of Manitoba
1703287463																										WIN:264211									en	CC0_1_0											University of Manitoba
1703287293																										WIN:264036									en	CC0_1_0											University of Manitoba
1703287277																										WIN:264037									en	CC0_1_0											University of Manitoba
1703287255																										WIN:264002									en	CC0_1_0											University of Manitoba
1703287193																										WIN:263957									en	CC0_1_0											University of Manitoba
1703286921																										WIN:263647									en	CC0_1_0											University of Manitoba
1703286915																										WIN:263659									en	CC0_1_0											University of Manitoba
1703286879																										WIN:263660									en	CC0_1_0											University of Manitoba
1703286869																										WIN:263585									en	CC0_1_0											University of Manitoba
1703286781																										WIN:263489									en	CC0_1_0											University of Manitoba
1703286179																										WIN:262862									en	CC0_1_0											University of Manitoba
1703286150																										WIN:262811									en	CC0_1_0											University of Manitoba
1703286127																										WIN:262784									en	CC0_1_0											University of Manitoba
1703285045																										WIN:261668									en	CC0_1_0											University of Manitoba
1703285044																										WIN:261670									en	CC0_1_0											University of Manitoba
1703285033																										WIN:261665									en	CC0_1_0											University of Manitoba
1703285002																										WIN:261669									en	CC0_1_0											University of Manitoba
1703284981																										WIN:261667									en	CC0_1_0											University of Manitoba
1703284965																										WIN:261666									en	CC0_1_0											University of Manitoba
1703284904																										WIN:261523									en	CC0_1_0											University of Manitoba
1703284894																										WIN:261524									en	CC0_1_0											University of Manitoba
1703284892																										WIN:261526									en	CC0_1_0											University of Manitoba
1703284846																										WIN:261527									en	CC0_1_0											University of Manitoba
1703284839																										WIN:261525									en	CC0_1_0											University of Manitoba
1703284662																										WIN:261320									en	CC0_1_0											University of Manitoba
1703222205																										8974372										CC_BY_NC_4_0			2017-11-29T12:44Z			https://www.inaturalist.org/observations/8974372				© Emily Hjalmarson some rights reserved	Emily Hjalmarson
1703221491																										8972865										CC_BY_NC_4_0			2017-11-30T03:24Z			https://www.inaturalist.org/observations/8972865				© Mary Mirasola some rights reserved	Mary Mirasola
1703221310																										8972392										CC_BY_NC_4_0			2017-11-29T18:47Z			https://www.inaturalist.org/observations/8972392				© botanygirl some rights reserved	botanygirl
1703220728																										8970672										CC_BY_NC_4_0			2017-11-30T18:21Z			https://www.inaturalist.org/observations/8970672				© Helena some rights reserved	Helena
1703211690																										8944457										CC_BY_NC_4_0			2017-11-27T20:48Z			https://www.inaturalist.org/observations/8944457				© Matthew Salkiewicz some rights reserved	Matthew Salkiewicz
1703211571																										8944132										CC_BY_NC_4_0			2017-11-27T01:30Z			https://www.inaturalist.org/observations/8944132				by Matthew O'Donnell no rights reserved	Matthew O'Donnell
1703205518																										8926115										CC_BY_NC_4_0			2017-11-30T21:23Z			https://www.inaturalist.org/observations/8926115				© amyjaeckerjones some rights reserved	amyjaeckerjones
1703203356																										8920480										CC_BY_NC_4_0			2017-11-24T22:07Z			https://www.inaturalist.org/observations/8920480				© Anne Parsons some rights reserved	Anne Parsons
1703197967																										8904688										CC_BY_NC_4_0			2017-11-23T06:00Z			https://www.inaturalist.org/observations/8904688				© Annika Lindqvist some rights reserved	Annika Lindqvist
1703197930																										8904621										CC_BY_NC_4_0			2017-12-28T01:28Z			https://www.inaturalist.org/observations/8904621				© jerr17 some rights reserved	jerr17
1703196007																										8899659										CC_BY_NC_4_0			2017-11-22T21:56Z			https://www.inaturalist.org/observations/8899659				© Sean Blaney some rights reserved	Sean Blaney
1703195001																										8897431										CC_BY_NC_4_0			2017-11-24T04:43Z			https://www.inaturalist.org/observations/8897431				© Paul Tavares some rights reserved	Paul Tavares
1703194981																										8897430										CC_BY_NC_4_0			2017-11-24T04:43Z			https://www.inaturalist.org/observations/8897430				© Paul Tavares some rights reserved	Paul Tavares
1703194922																										8897049										CC_BY_NC_4_0			2018-01-31T08:42Z			https://www.inaturalist.org/observations/8897049				© Paul Tavares some rights reserved	Paul Tavares
1703194855																										8897048										CC_BY_NC_4_0			2018-01-31T08:42Z			https://www.inaturalist.org/observations/8897048				© Paul Tavares some rights reserved	Paul Tavares
1703194847																										8897460										CC_BY_NC_4_0			2017-11-22T23:02Z			https://www.inaturalist.org/observations/8897460				© Paul Tavares some rights reserved	Paul Tavares
1703194819																										8897261										CC_BY_NC_4_0			2017-11-22T19:01Z			https://www.inaturalist.org/observations/8897261				© Paul Tavares some rights reserved	Paul Tavares
1703191879																										8889049										CC_BY_NC_4_0			2017-11-23T04:52Z			https://www.inaturalist.org/observations/8889049				by Justin Legge no rights reserved	Justin Legge
1703191259																										8887370										CC_BY_NC_4_0			2017-11-22T00:25Z			https://www.inaturalist.org/observations/8887370				© Mary Mirasola some rights reserved	Mary Mirasola
1703188173																										8878089										CC_BY_NC_4_0			2017-12-02T20:57Z			https://www.inaturalist.org/observations/8878089				© Paul Tavares some rights reserved	Paul Tavares
1703187772																										8877024										CC_BY_NC_4_0			2017-11-21T03:54Z			https://www.inaturalist.org/observations/8877024				© Erika Mitchell some rights reserved	Erika Mitchell
1703186839																										8875009										CC_BY_NC_4_0			2017-11-21T03:29Z			https://www.inaturalist.org/observations/8875009				© Gwyneth Govers some rights reserved	Gwyneth Govers
1703186585																										8873987										CC_BY_NC_4_0			2017-11-21T03:46Z			https://www.inaturalist.org/observations/8873987				© Gwyneth Govers some rights reserved	Gwyneth Govers
1703186507																										8873993										CC_BY_NC_4_0			2017-11-20T17:53Z			https://www.inaturalist.org/observations/8873993				© Gwyneth Govers some rights reserved	Gwyneth Govers
1703184437																										8868720										CC_BY_NC_4_0			2017-12-04T01:02Z			https://www.inaturalist.org/observations/8868720				© Derek some rights reserved	Derek
1703184378																										8868655										CC_BY_NC_4_0			2017-12-04T01:02Z			https://www.inaturalist.org/observations/8868655				© Derek some rights reserved	Derek
1703179456																										8854822										CC_BY_NC_4_0			2017-11-19T02:04Z			https://www.inaturalist.org/observations/8854822				by Jesse Rorabaugh no rights reserved	Jesse Rorabaugh
1703175215																										8843151										CC_BY_NC_4_0			2017-12-30T05:00Z			https://www.inaturalist.org/observations/8843151				© Rob Routledge some rights reserved	Rob Routledge
1703173697																										8838678										CC_BY_NC_4_0			2017-11-17T18:12Z			https://www.inaturalist.org/observations/8838678				by Mark Warman no rights reserved	Mark Warman
1703173591																										8838265										CC_BY_NC_4_0			2017-11-17T18:38Z			https://www.inaturalist.org/observations/8838265				by Mark Warman no rights reserved	Mark Warman
1703163810																										8806859										CC_BY_NC_4_0			2017-11-14T22:33Z			https://www.inaturalist.org/observations/8806859				© Steve Waller some rights reserved	Steve Waller
1703163018																										8804389										CC_BY_NC_4_0			2017-11-14T20:48Z			https://www.inaturalist.org/observations/8804389				© Kitty Maurey some rights reserved	Kitty Maurey
1703156072																										8785887										CC_BY_NC_4_0			2017-11-18T04:47Z			https://www.inaturalist.org/observations/8785887				© Nate Hartley some rights reserved	Nate Hartley
1703147604																										8753394										CC_BY_NC_4_0			2017-12-06T18:53Z			https://www.inaturalist.org/observations/8753394				© Millie Basden some rights reserved	Millie Basden
1703144581																										8665817										CC_BY_NC_4_0			2017-11-23T14:07Z			https://www.inaturalist.org/observations/8665817				© Lewnanny Richardson some rights reserved	Lewnanny Richardson
1703141659																										843746										CC_BY_NC_4_0			2017-11-23T14:22Z			https://www.inaturalist.org/observations/843746				© Marlies Schoenefeld some rights reserved	Marlies Schoenefeld
1703138996																										8095195										CC_BY_NC_4_0			2017-11-16T22:06Z			https://www.inaturalist.org/observations/8095195				© Michael A. Alcorn some rights reserved	Michael A. Alcorn
1703136539																										7695270										CC_BY_NC_4_0			2018-02-01T18:54Z			https://www.inaturalist.org/observations/7695270				© Erika Mitchell some rights reserved	Erika Mitchell
1703136417																										7672815										CC_BY_NC_4_0			2017-12-03T00:51Z			https://www.inaturalist.org/observations/7672815				© thesnaguy some rights reserved	thesnaguy
1703134753																										7370946										CC_BY_NC_4_0			2017-08-08T22:12Z			https://www.inaturalist.org/observations/7370946				© Cedric Lee some rights reserved	Cedric Lee
1703132620																										6920671										CC_BY_NC_4_0			2017-12-31T00:25Z			https://www.inaturalist.org/observations/6920671				© Rob Routledge some rights reserved	Rob Routledge
1703132238																										6833246										CC_BY_NC_4_0			2017-12-18T05:05Z			https://www.inaturalist.org/observations/6833246				© Rob Curtis some rights reserved	Rob Curtis
1703131176																										6510569										CC_BY_NC_4_0			2017-12-01T09:08Z			https://www.inaturalist.org/observations/6510569				© andeaaro some rights reserved	andeaaro
1703130306																										6256669										CC_BY_NC_4_0			2017-07-13T06:09Z			https://www.inaturalist.org/observations/6256669				© Cedric Lee some rights reserved	Cedric Lee
1703129555																										5997426										CC_BY_NC_4_0			2017-11-13T20:20Z			https://www.inaturalist.org/observations/5997426				© Jerry Cannon some rights reserved	Jerry Cannon
1703128227																										5440810										CC_BY_NC_4_0			2017-05-16T06:29Z			https://www.inaturalist.org/observations/5440810				© Cedric Lee some rights reserved	Cedric Lee
1703125382																										4016051										CC_BY_NC_4_0			2017-05-16T06:34Z			https://www.inaturalist.org/observations/4016051				© Cedric Lee some rights reserved	Cedric Lee
1703124780																										3751789										CC_BY_NC_4_0			2017-11-12T01:23Z			https://www.inaturalist.org/observations/3751789				© Tomás Curtis some rights reserved	Tomás Curtis
1703123428																										2993258										CC_BY_NC_4_0			2018-01-13T21:13Z			https://www.inaturalist.org/observations/2993258				© Cedric Lee some rights reserved	Cedric Lee
1703123327																										2954586										CC_BY_NC_4_0			2017-05-11T20:04Z			https://www.inaturalist.org/observations/2954586				© Christian Schwarz some rights reserved	Christian Schwarz
1703123265																										2943475										CC_BY_NC_4_0			2018-01-13T20:57Z			https://www.inaturalist.org/observations/2943475				© Cedric Lee some rights reserved	Cedric Lee
1703123255																										2943366										CC_BY_NC_4_0			2018-01-13T20:57Z			https://www.inaturalist.org/observations/2943366				© Cedric Lee some rights reserved	Cedric Lee
1703122973																										2827107										CC_BY_NC_4_0			2016-04-03T05:08Z			https://www.inaturalist.org/observations/2827107				© Cedric Lee some rights reserved	Cedric Lee
1703122428																										2573594										CC_BY_NC_4_0			2018-01-13T20:32Z			https://www.inaturalist.org/observations/2573594				© Cedric Lee some rights reserved	Cedric Lee
1703122069																										2359498										CC_BY_NC_4_0			2017-04-30T17:11Z			https://www.inaturalist.org/observations/2359498				© Cedric Lee some rights reserved	Cedric Lee
1703121308																										1860122										CC_BY_NC_4_0			2016-01-16T23:22Z			https://www.inaturalist.org/observations/1860122				© Cedric Lee some rights reserved	Cedric Lee
1703120620																										1743748										CC_BY_NC_4_0			2017-05-16T06:46Z			https://www.inaturalist.org/observations/1743748				© Cedric Lee some rights reserved	Cedric Lee
1703120204																										1634460										CC_BY_NC_4_0			2016-01-16T23:59Z			https://www.inaturalist.org/observations/1634460				© Cedric Lee some rights reserved	Cedric Lee
1703120203																										1633698										CC_BY_NC_4_0			2016-01-16T23:58Z			https://www.inaturalist.org/observations/1633698				© Cedric Lee some rights reserved	Cedric Lee
1703120201																										1633850										CC_BY_NC_4_0			2016-01-16T23:59Z			https://www.inaturalist.org/observations/1633850				© Cedric Lee some rights reserved	Cedric Lee
1703119914																										1576229										CC_BY_NC_4_0			2015-06-03T18:22Z			https://www.inaturalist.org/observations/1576229				© Cedric Lee some rights reserved	Cedric Lee
1703119710																										1523803										CC_BY_NC_4_0			2017-11-11T04:14Z			https://www.inaturalist.org/observations/1523803				© idontgivea some rights reserved	idontgivea
1703119388																										1307456										CC_BY_NC_4_0			2015-03-26T05:36Z			https://www.inaturalist.org/observations/1307456				© Cedric Lee some rights reserved	Cedric Lee
1702479253																										8716941										CC_BY_NC_4_0			2017-11-10T23:17Z			https://www.inaturalist.org/observations/8716941				© judygva some rights reserved	judygva
1702477481																										8711996										CC_BY_NC_4_0			2017-11-06T23:43Z			https://www.inaturalist.org/observations/8711996				© Pete Woods some rights reserved	Pete Woods
1702472438																										8697150										CC_BY_NC_4_0			2017-11-05T21:33Z			https://www.inaturalist.org/observations/8697150				by Jesse Rorabaugh no rights reserved	Jesse Rorabaugh
1702464127																										8671599										CC_BY_NC_4_0			2017-11-04T03:12Z			https://www.inaturalist.org/observations/8671599				© Ian Bryson some rights reserved	Ian Bryson
1702457859																										7402642										CC_BY_NC_4_0			2017-11-10T22:04Z			https://www.inaturalist.org/observations/7402642				© cassi saari some rights reserved	cassi saari
1702097924																										urn:catalog:O:V:219760										CC_BY_4_0			2010-06-16T02:00Z
1702083804																										urn:catalog:O:V:217064										CC_BY_4_0			2017-03-05T01:00Z
1702083783																										urn:catalog:O:V:217066										CC_BY_4_0			2003-03-20T01:00Z
1702083766																										urn:catalog:O:V:217062										CC_BY_4_0			2010-06-16T02:00Z
1702083706																										urn:catalog:O:V:217060										CC_BY_4_0			2010-06-16T02:00Z
1702083699																										urn:catalog:O:V:217063										CC_BY_4_0			2003-03-20T01:00Z
1702083576																										urn:catalog:O:V:217024										CC_BY_4_0			2003-03-20T01:00Z
1702083518																										urn:catalog:O:V:217022										CC_BY_4_0			2003-03-20T01:00Z
1702081913																										urn:catalog:O:V:216632										CC_BY_4_0			2010-06-16T02:00Z
1702081799																										urn:catalog:O:V:216578										CC_BY_4_0			2010-06-16T02:00Z
1702038419																										urn:catalog:O:V:2001443										CC_BY_4_0			2015-05-04T02:00Z
1702033853																										urn:catalog:O:V:194659										CC_BY_4_0			2010-06-16T02:00Z
1701817592																										urn:catalog:O:V:217065										CC_BY_4_0			2010-06-16T02:00Z
1701609606																										urn:catalog:O:V:217061										CC_BY_4_0			2010-06-16T02:00Z
1701352518																																				CC_BY_4_0
1701315961																										urn:catalog:TRH:V:185034										CC_BY_4_0			2014-05-08T02:00Z
1699899748									Lysimachia ciliata L.(ALTA-VP 139475)																	urn:catalog:ALTA-VP:139475									en	CC0_1_0			2017-12-05T01:08Z			http://vascularplant.museums.ualberta.ca/details_record.aspx?key=161277					University of Alberta Museums
1699899738									Lysimachia ciliata L.(ALTA-VP 139476)																	urn:catalog:ALTA-VP:139476									en	CC0_1_0			2017-12-05T01:08Z			http://vascularplant.museums.ualberta.ca/details_record.aspx?key=161328					University of Alberta Museums
1699899732									Anagallis minima (L.) E. H. L. Krause(ALTA-VP 139427)																	urn:catalog:ALTA-VP:139427									en	CC0_1_0			2017-12-05T01:08Z			http://vascularplant.museums.ualberta.ca/details_record.aspx?key=161319					University of Alberta Museums
1699899682									Lysimachia thyrsiflora L.(ALTA-VP 139477)																	urn:catalog:ALTA-VP:139477									en	CC0_1_0			2017-12-05T01:08Z			http://vascularplant.museums.ualberta.ca/details_record.aspx?key=161239					University of Alberta Museums
1699820802																																				CC_BY_4_0
1699393674																										8651791										CC_BY_NC_4_0			2017-11-06T05:39Z			https://www.inaturalist.org/observations/8651791				© Matthew Salkiewicz some rights reserved	Matthew Salkiewicz
1699389820																										8639397										CC_BY_NC_4_0			2018-01-31T08:42Z			https://www.inaturalist.org/observations/8639397				© Barb McKean some rights reserved	Barb McKean
1699388176																										8634473										CC_BY_NC_4_0			2017-12-02T22:04Z			https://www.inaturalist.org/observations/8634473				© Samuel Brinker some rights reserved	Samuel Brinker
1699387169																										8629763										CC_BY_NC_4_0			2017-10-31T20:46Z			https://www.inaturalist.org/observations/8629763				© tecumseh_naturalists some rights reserved	tecumseh_naturalists
1699383397																										8618438										CC_BY_NC_4_0			2017-10-30T22:41Z			https://www.inaturalist.org/observations/8618438				© Lewnanny Richardson some rights reserved	Lewnanny Richardson
1699382502																										8614507										CC_BY_NC_4_0			2017-10-30T22:55Z			https://www.inaturalist.org/observations/8614507				© Mark Nofsinger some rights reserved	Mark Nofsinger
1699379424																										8605488										CC_BY_NC_4_0			2017-10-29T23:23Z			https://www.inaturalist.org/observations/8605488				© Erika Mitchell some rights reserved	Erika Mitchell
1699379256																										8605363										CC_BY_NC_4_0			2017-10-30T03:52Z			https://www.inaturalist.org/observations/8605363				© Alex Bairstow some rights reserved	Alex Bairstow
1699371361																										8581932										CC_BY_NC_4_0			2017-10-28T03:02Z			https://www.inaturalist.org/observations/8581932				© Gwyneth Govers some rights reserved	Gwyneth Govers
1699369166																										8537208										CC_BY_NC_4_0			2017-10-29T17:50Z			https://www.inaturalist.org/observations/8537208				© Desiree Narango some rights reserved	Desiree Narango
1699364543																										7221349										CC_BY_NC_4_0			2017-11-03T12:26Z			https://www.inaturalist.org/observations/7221349				© pinemartyn some rights reserved	pinemartyn
1699364041																										6913241										CC_BY_NC_4_0			2017-11-01T20:47Z			https://www.inaturalist.org/observations/6913241				© jokurtz some rights reserved	jokurtz
1699363589																										6624347										CC_BY_NC_4_0			2018-01-30T22:43Z			https://www.inaturalist.org/observations/6624347				© Mark Nenadov some rights reserved	Mark Nenadov
1699343116		http://www.vertnet.org/resources/norms.html																								http://arctos.database.museum/guid/UTEP:Herb:19423?seid=3730029									en	CC0_1_0			2017-10-18T23:11Z			http://arctos.database.museum/guid/UTEP:Herb:19423
1677351209																										8571342										CC_BY_NC_4_0			2017-12-02T22:27Z			https://www.inaturalist.org/observations/8571342				© Samuel Brinker some rights reserved	Samuel Brinker
1677345625																										8542477										CC_BY_NC_4_0			2017-10-25T15:13Z			https://www.inaturalist.org/observations/8542477				© Don Sutherland some rights reserved	Don Sutherland
1677343028																										8535127										CC_BY_NC_4_0			2017-10-25T01:46Z			https://www.inaturalist.org/observations/8535127				© Scott Sauer some rights reserved	Scott Sauer
1677342788																										8534728										CC_BY_NC_4_0			2017-10-25T20:57Z			https://www.inaturalist.org/observations/8534728				by Charlie Hohn no rights reserved	Charlie Hohn
1677341512																										8529272										CC_BY_NC_4_0			2017-10-24T19:23Z			https://www.inaturalist.org/observations/8529272				© Leif Behrmann some rights reserved	Leif Behrmann
1677333557																										8506138										CC_BY_NC_4_0			2017-11-02T03:30Z			https://www.inaturalist.org/observations/8506138				© Damon Tighe some rights reserved	Damon Tighe
1677326538																										8484620										CC_BY_NC_4_0			2017-10-21T05:55Z			https://www.inaturalist.org/observations/8484620				© lazarus some rights reserved	lazarus
1677324204																										8476593										CC_BY_NC_4_0			2017-10-20T14:51Z			https://www.inaturalist.org/observations/8476593				© Samuel Brinker some rights reserved	Samuel Brinker
1677322444																										8472430										CC_BY_NC_4_0			2017-10-20T17:46Z			https://www.inaturalist.org/observations/8472430				© Ross Dobson some rights reserved	Ross Dobson
1677314411																										8447047										CC_BY_NC_4_0			2017-10-18T15:37Z			https://www.inaturalist.org/observations/8447047				© Justin Garwood some rights reserved	Justin Garwood
1677313378																										8443406										CC_BY_NC_4_0			2017-10-17T21:40Z			https://www.inaturalist.org/observations/8443406				© bkorol some rights reserved	bkorol
1677310361																										8435321										CC_BY_NC_4_0			2017-10-17T13:06Z			https://www.inaturalist.org/observations/8435321				© Carl-Adam Wegenschimmel some rights reserved	Carl-Adam Wegenschimmel
1677306228																										8422031										CC_BY_NC_4_0			2017-10-17T04:16Z			https://www.inaturalist.org/observations/8422031				© Bryan some rights reserved	Bryan
1677305327																										8419131										CC_BY_NC_4_0			2017-10-18T00:23Z			https://www.inaturalist.org/observations/8419131				© Ian Bryson some rights reserved	Ian Bryson
1677305290																										8419158										CC_BY_NC_4_0			2017-10-18T00:23Z			https://www.inaturalist.org/observations/8419158				© Ian Bryson some rights reserved	Ian Bryson
1677302007																										8409651										CC_BY_NC_4_0			2017-11-20T00:17Z			https://www.inaturalist.org/observations/8409651				© lenaz some rights reserved	lenaz
1677301779																										8408885										CC_BY_NC_4_0			2017-10-15T06:02Z			https://www.inaturalist.org/observations/8408885				© Brenna Green some rights reserved	Brenna Green
1677299528																										8401890										CC_BY_NC_4_0			2017-10-15T05:52Z			https://www.inaturalist.org/observations/8401890				© andreaincarp some rights reserved	andreaincarp
1677298855																										8399411										CC_BY_NC_4_0			2017-10-15T05:39Z			https://www.inaturalist.org/observations/8399411				© Martin J. Calabrese some rights reserved	Martin J. Calabrese
1677293491																										8381646										CC_BY_NC_4_0			2017-10-15T13:08Z			https://www.inaturalist.org/observations/8381646				© natomapaul some rights reserved	natomapaul
1677293403																										8381781										CC_BY_NC_4_0			2017-10-13T09:04Z			https://www.inaturalist.org/observations/8381781				© Brenna Green some rights reserved	Brenna Green
1677281138																										8323302										CC_BY_NC_4_0			2017-10-10T21:01Z			https://www.inaturalist.org/observations/8323302				© Blake Weis some rights reserved	Blake Weis
1677278546																										8220827										CC_BY_NC_4_0			2017-10-17T04:03Z			https://www.inaturalist.org/observations/8220827				© aarongunnar some rights reserved	aarongunnar
1677277731																										8176154										CC_BY_NC_4_0			2017-10-14T13:55Z			https://www.inaturalist.org/observations/8176154				© Sara Rall some rights reserved	Sara Rall
1677275987																										7996158										CC_BY_NC_4_0			2017-10-25T22:40Z			https://www.inaturalist.org/observations/7996158				© D.J. McNeil some rights reserved	D.J. McNeil
1677272620																										7426367										CC_BY_NC_4_0			2017-11-10T19:42Z			https://www.inaturalist.org/observations/7426367				© Elliot Greiner some rights reserved	Elliot Greiner
1677270714																										6986160										CC_BY_NC_4_0			2017-10-19T16:29Z			https://www.inaturalist.org/observations/6986160				© jokurtz some rights reserved	jokurtz
1677270421																										6901065										CC_BY_NC_4_0			2017-10-10T19:19Z			https://www.inaturalist.org/observations/6901065				© Mark Nofsinger some rights reserved	Mark Nofsinger
1677268815																										6344118										CC_BY_NC_4_0			2017-10-11T02:54Z			https://www.inaturalist.org/observations/6344118				© abomb some rights reserved	abomb
1677268708																										6301701										CC_BY_NC_4_0			2017-10-17T20:52Z			https://www.inaturalist.org/observations/6301701				© miayeager some rights reserved	miayeager
1677267123																										5584982										CC_BY_NC_4_0			2017-05-16T06:28Z			https://www.inaturalist.org/observations/5584982				© Christian Schwarz some rights reserved	Christian Schwarz
1677256086																										1193384										CC_BY_NC_4_0			2017-10-14T19:33Z			https://www.inaturalist.org/observations/1193384				© Erika Mitchell some rights reserved	Erika Mitchell
1676218472		http://ucjeps.berkeley.edu/consortium/data_use_terms.html																								http://ucjeps.berkeley.edu/cgi-bin/new_detail.pl?SBBG133063&related=yes										CC_BY_NC_4_0						http://ucjeps.berkeley.edu/cgi-bin/new_detail.pl?SBBG133063&related=yes				https://creativecommons.org/licenses/by-nd/4.0/
1676217895		http://ucjeps.berkeley.edu/consortium/data_use_terms.html																								http://ucjeps.berkeley.edu/cgi-bin/new_detail.pl?SBBG132351&related=yes										CC_BY_NC_4_0						http://ucjeps.berkeley.edu/cgi-bin/new_detail.pl?SBBG132351&related=yes				https://creativecommons.org/licenses/by-nd/4.0/
1676214992		http://ucjeps.berkeley.edu/consortium/data_use_terms.html																								http://ucjeps.berkeley.edu/cgi-bin/new_detail.pl?A429130&related=yes										CC_BY_NC_4_0						http://ucjeps.berkeley.edu/cgi-bin/new_detail.pl?A429130&related=yes
1676214883		http://ucjeps.berkeley.edu/consortium/data_use_terms.html																								ff9551d1-45de-4938-af3a-87fa33353bc0										CC_BY_NC_4_0						http://ucjeps.berkeley.edu/cgi-bin/new_detail.pl?RSA842966&related=yes
1676214697		http://ucjeps.berkeley.edu/consortium/data_use_terms.html																								fe300b1e-8742-4d62-b99e-f9f410e97671										CC_BY_NC_4_0						http://ucjeps.berkeley.edu/cgi-bin/new_detail.pl?UCSC7458&related=yes				https://creativecommons.org/licenses/by-nd/4.0/
1676214644		http://ucjeps.berkeley.edu/consortium/data_use_terms.html																								fdcf4be6-8690-4a92-811f-460e6c2722c1										CC_BY_NC_4_0						http://ucjeps.berkeley.edu/cgi-bin/new_detail.pl?RSA845216&related=yes
1676214212		http://ucjeps.berkeley.edu/consortium/data_use_terms.html																								fa5e52ec-2209-4e9f-a132-93ff96fd19be										CC_BY_NC_4_0						http://ucjeps.berkeley.edu/cgi-bin/new_detail.pl?UCSC7468&related=yes				https://creativecommons.org/licenses/by-nd/4.0/
1676213921		http://ucjeps.berkeley.edu/consortium/data_use_terms.html																								f807010f-8619-4d48-a01c-8321b54cce49										CC_BY_NC_4_0						http://ucjeps.berkeley.edu/cgi-bin/new_detail.pl?UCSC3588&related=yes				https://creativecommons.org/licenses/by-nd/4.0/
1676213837		http://ucjeps.berkeley.edu/consortium/data_use_terms.html																								f7555821-4eda-4be9-aa29-9c245151d777										CC_BY_NC_4_0						http://ucjeps.berkeley.edu/cgi-bin/new_detail.pl?UCSC10193&related=yes				https://creativecommons.org/licenses/by-nd/4.0/
1676213103		http://ucjeps.berkeley.edu/consortium/data_use_terms.html																								f1b527c0-8ec2-433b-ab9e-68f7ceca2d61										CC_BY_NC_4_0						http://ucjeps.berkeley.edu/cgi-bin/new_detail.pl?RSA213160&related=yes
1676211931		http://ucjeps.berkeley.edu/consortium/data_use_terms.html																								e8237d3c-908c-43e5-afe4-3cdd9c772f09										CC_BY_NC_4_0						http://ucjeps.berkeley.edu/cgi-bin/new_detail.pl?UCSC557&related=yes				https://creativecommons.org/licenses/by-nd/4.0/
1676211587		http://ucjeps.berkeley.edu/consortium/data_use_terms.html																								e5354b03-fca3-453b-bfe9-30a061d8c7b5										CC_BY_NC_4_0						http://ucjeps.berkeley.edu/cgi-bin/new_detail.pl?UCSC1790&related=yes				https://creativecommons.org/licenses/by-nd/4.0/
1676211272		http://ucjeps.berkeley.edu/consortium/data_use_terms.html																								e2ab5e57-bc62-47e2-a591-5ddb96e4c5c6										CC_BY_NC_4_0						http://ucjeps.berkeley.edu/cgi-bin/new_detail.pl?UCSC8534&related=yes				https://creativecommons.org/licenses/by-nd/4.0/
1676211193		http://ucjeps.berkeley.edu/consortium/data_use_terms.html																								e20a3cb6-40ab-4e96-92cf-1a8aa14c379f										CC_BY_NC_4_0						http://ucjeps.berkeley.edu/cgi-bin/new_detail.pl?UCSC8151&related=yes				https://creativecommons.org/licenses/by-nd/4.0/
1676210771		http://ucjeps.berkeley.edu/consortium/data_use_terms.html																								decbde09-88e0-4bcd-b08b-2cd1d3f7d105										CC_BY_NC_4_0						http://ucjeps.berkeley.edu/cgi-bin/new_detail.pl?RSA840347&related=yes
1676210380		http://ucjeps.berkeley.edu/consortium/data_use_terms.html																								db6f4ae3-6d4d-4795-8ce9-603ee4b1879f										CC_BY_NC_4_0						http://ucjeps.berkeley.edu/cgi-bin/new_detail.pl?OBI83670&related=yes				https://creativecommons.org/licenses/by-nd/4.0/
1676210112		http://ucjeps.berkeley.edu/consortium/data_use_terms.html																								d945e372-d332-4062-9bd1-8b8ad84e8ee1										CC_BY_NC_4_0						http://ucjeps.berkeley.edu/cgi-bin/new_detail.pl?RSA599189&related=yes
1676209990		http://ucjeps.berkeley.edu/consortium/data_use_terms.html																								d85b341a-68f7-446a-934f-26bd0fe8f0ec										CC_BY_NC_4_0						http://ucjeps.berkeley.edu/cgi-bin/new_detail.pl?UCSC3681&related=yes				https://creativecommons.org/licenses/by-nd/4.0/
1676209938		http://ucjeps.berkeley.edu/consortium/data_use_terms.html																								d7e719f3-f2ab-46b3-8a1e-77b542b860c8										CC_BY_NC_4_0						http://ucjeps.berkeley.edu/cgi-bin/new_detail.pl?RSA843410&related=yes
1676209521		http://ucjeps.berkeley.edu/consortium/data_use_terms.html																								d4acf976-9f9f-4b34-a724-980d6134cfba										CC_BY_NC_4_0						http://ucjeps.berkeley.edu/cgi-bin/new_detail.pl?UCSC6518&related=yes				https://creativecommons.org/licenses/by-nd/4.0/
1676209443		http://ucjeps.berkeley.edu/consortium/data_use_terms.html																								d3fe69b6-3710-40d4-8b7b-1ebbb5947ad7										CC_BY_NC_4_0						http://ucjeps.berkeley.edu/cgi-bin/new_detail.pl?UCSC2211&related=yes				https://creativecommons.org/licenses/by-nd/4.0/
1676209189		http://ucjeps.berkeley.edu/consortium/data_use_terms.html																								d20318a5-1444-42bc-ac55-6cea58c979e1										CC_BY_NC_4_0						http://ucjeps.berkeley.edu/cgi-bin/new_detail.pl?UCSC2859&related=yes				https://creativecommons.org/licenses/by-nd/4.0/
1676208834		http://ucjeps.berkeley.edu/consortium/data_use_terms.html																								cf350793-babf-4115-a408-f72c8ace97f2										CC_BY_NC_4_0						http://ucjeps.berkeley.edu/cgi-bin/new_detail.pl?SEINET8146845&related=yes				https://creativecommons.org/licenses/by-nd/4.0/
1676208791		http://ucjeps.berkeley.edu/consortium/data_use_terms.html																								ced00d35-b5aa-42c0-8096-2b1d7f6c4275										CC_BY_NC_4_0						http://ucjeps.berkeley.edu/cgi-bin/new_detail.pl?UCSC2924&related=yes				https://creativecommons.org/licenses/by-nd/4.0/
1676208706		http://ucjeps.berkeley.edu/consortium/data_use_terms.html																								ce2eb71f-6b0c-4ecf-8c19-084e3775abb2										CC_BY_NC_4_0						http://ucjeps.berkeley.edu/cgi-bin/new_detail.pl?RSA845936&related=yes
1676208189		http://ucjeps.berkeley.edu/consortium/data_use_terms.html																								c9f6b648-a60c-49c7-8c34-7ab539ff9929										CC_BY_NC_4_0						http://ucjeps.berkeley.edu/cgi-bin/new_detail.pl?UCSC7487&related=yes				https://creativecommons.org/licenses/by-nd/4.0/
1676207916		http://ucjeps.berkeley.edu/consortium/data_use_terms.html																								c7a49601-aa25-4bf3-95fa-5ffb3a706183										CC_BY_NC_4_0						http://ucjeps.berkeley.edu/cgi-bin/new_detail.pl?RSA845837&related=yes
1676207230		http://ucjeps.berkeley.edu/consortium/data_use_terms.html																								c1fde6d9-2e48-4cbf-872b-a1df8bf292b8										CC_BY_NC_4_0						http://ucjeps.berkeley.edu/cgi-bin/new_detail.pl?UCSC3680&related=yes				https://creativecommons.org/licenses/by-nd/4.0/
1676206876		http://ucjeps.berkeley.edu/consortium/data_use_terms.html																								bf208872-ee2a-43f1-81c5-0f771b4c107a										CC_BY_NC_4_0						http://ucjeps.berkeley.edu/cgi-bin/new_detail.pl?UCSC1791&related=yes				https://creativecommons.org/licenses/by-nd/4.0/
1676206343		http://ucjeps.berkeley.edu/consortium/data_use_terms.html																								baa9bc5b-3d4b-4a15-a369-38b1385af737										CC_BY_NC_4_0						http://ucjeps.berkeley.edu/cgi-bin/new_detail.pl?UCSC3682&related=yes				https://creativecommons.org/licenses/by-nd/4.0/
1676205595		http://ucjeps.berkeley.edu/consortium/data_use_terms.html																								b4d16581-4cf3-43ac-9dfd-973c752585d5										CC_BY_NC_4_0						http://ucjeps.berkeley.edu/cgi-bin/new_detail.pl?RSA855026&related=yes
1676205032		http://ucjeps.berkeley.edu/consortium/data_use_terms.html																								b07a8f3b-5dcc-411b-8e73-95cf29c5b6dd										CC_BY_NC_4_0						http://ucjeps.berkeley.edu/cgi-bin/new_detail.pl?UCSC5095&related=yes				https://creativecommons.org/licenses/by-nd/4.0/
1676203748		http://ucjeps.berkeley.edu/consortium/data_use_terms.html																								a6389098-1895-438a-b985-fdad0dc3058d										CC_BY_NC_4_0						http://ucjeps.berkeley.edu/cgi-bin/new_detail.pl?RSA845632&related=yes
1676202835		http://ucjeps.berkeley.edu/consortium/data_use_terms.html																								9ee65914-3df8-4b7d-85bd-a565bae6cd70										CC_BY_NC_4_0						http://ucjeps.berkeley.edu/cgi-bin/new_detail.pl?UCSC7477&related=yes				https://creativecommons.org/licenses/by-nd/4.0/
1676202777		http://ucjeps.berkeley.edu/consortium/data_use_terms.html																								9e7005b4-cccd-4531-914d-06501d1ed231										CC_BY_NC_4_0						http://ucjeps.berkeley.edu/cgi-bin/new_detail.pl?RSA842976&related=yes
1676201405		http://ucjeps.berkeley.edu/consortium/data_use_terms.html																								9357ebb7-4a54-4f41-aff1-a767f1459651										CC_BY_NC_4_0						http://ucjeps.berkeley.edu/cgi-bin/new_detail.pl?UCSC4838&related=yes				https://creativecommons.org/licenses/by-nd/4.0/
1676201086		http://ucjeps.berkeley.edu/consortium/data_use_terms.html																								90a53947-1146-4adf-affb-57724ff48ae5										CC_BY_NC_4_0						http://ucjeps.berkeley.edu/cgi-bin/new_detail.pl?UCSC2957&related=yes				https://creativecommons.org/licenses/by-nd/4.0/
1676201036		http://ucjeps.berkeley.edu/consortium/data_use_terms.html																								90495eee-9ccb-4038-954d-6cd574aab3d7										CC_BY_NC_4_0						http://ucjeps.berkeley.edu/cgi-bin/new_detail.pl?UCSC4950&related=yes				https://creativecommons.org/licenses/by-nd/4.0/
1676200946		http://ucjeps.berkeley.edu/consortium/data_use_terms.html																								8f90238f-13ff-4db4-9bfb-ec9227c480db										CC_BY_NC_4_0						http://ucjeps.berkeley.edu/cgi-bin/new_detail.pl?UCSC7478&related=yes				https://creativecommons.org/licenses/by-nd/4.0/
1676200917		http://ucjeps.berkeley.edu/consortium/data_use_terms.html																								8f5220b2-fcc9-4bab-995c-32381a7e43ae										CC_BY_NC_4_0						http://ucjeps.berkeley.edu/cgi-bin/new_detail.pl?UCSC2958&related=yes				https://creativecommons.org/licenses/by-nd/4.0/
1676200837		http://ucjeps.berkeley.edu/consortium/data_use_terms.html																								8e860377-827f-4ae2-8433-a7a99f39e772										CC_BY_NC_4_0						http://ucjeps.berkeley.edu/cgi-bin/new_detail.pl?UCSC1481&related=yes				https://creativecommons.org/licenses/by-nd/4.0/
1676200814		http://ucjeps.berkeley.edu/consortium/data_use_terms.html																								8e5e3844-93e6-4bcb-ad48-5f2ee506c578										CC_BY_NC_4_0						http://ucjeps.berkeley.edu/cgi-bin/new_detail.pl?RSA545244&related=yes
1676200780		http://ucjeps.berkeley.edu/consortium/data_use_terms.html																								8e1fb349-7a6f-44a6-9078-198e9d444c75										CC_BY_NC_4_0						http://ucjeps.berkeley.edu/cgi-bin/new_detail.pl?UCSC3683&related=yes				https://creativecommons.org/licenses/by-nd/4.0/
1676200701		http://ucjeps.berkeley.edu/consortium/data_use_terms.html																								8d725b54-1e41-42a1-8b12-b96f0ae3c80e										CC_BY_NC_4_0						http://ucjeps.berkeley.edu/cgi-bin/new_detail.pl?UCSC3831&related=yes				https://creativecommons.org/licenses/by-nd/4.0/
1676200223		http://ucjeps.berkeley.edu/consortium/data_use_terms.html																								89773b2e-7162-4e55-adf5-92274e030d86										CC_BY_NC_4_0						http://ucjeps.berkeley.edu/cgi-bin/new_detail.pl?RSA777918D&related=yes
1676200150		http://ucjeps.berkeley.edu/consortium/data_use_terms.html																								88f32613-7a8e-465c-aded-5e61408bc4a5										CC_BY_NC_4_0						http://ucjeps.berkeley.edu/cgi-bin/new_detail.pl?UCSC3614&related=yes				https://creativecommons.org/licenses/by-nd/4.0/
1676198887		http://ucjeps.berkeley.edu/consortium/data_use_terms.html																								7ecd46b4-b11a-444d-b3cc-7c51eb0d3f99										CC_BY_NC_4_0						http://ucjeps.berkeley.edu/cgi-bin/new_detail.pl?UCSC6052&related=yes				https://creativecommons.org/licenses/by-nd/4.0/
1676197727		http://ucjeps.berkeley.edu/consortium/data_use_terms.html																								75359cef-3348-4baa-bf32-734b51e3781b										CC_BY_NC_4_0						http://ucjeps.berkeley.edu/cgi-bin/new_detail.pl?UCSC2303&related=yes				https://creativecommons.org/licenses/by-nd/4.0/
1676197372		http://ucjeps.berkeley.edu/consortium/data_use_terms.html																								7254c2d5-a733-4118-8e58-802b793bc0d9										CC_BY_NC_4_0						http://ucjeps.berkeley.edu/cgi-bin/new_detail.pl?OBI81295&related=yes				https://creativecommons.org/licenses/by-nd/4.0/
1676197347		http://ucjeps.berkeley.edu/consortium/data_use_terms.html																								7215d7f5-c837-4b41-ac60-f7173fa3a8b3										CC_BY_NC_4_0						http://ucjeps.berkeley.edu/cgi-bin/new_detail.pl?UCSC7718&related=yes				https://creativecommons.org/licenses/by-nd/4.0/
1676195157		http://ucjeps.berkeley.edu/consortium/data_use_terms.html																								60ace348-1284-4e43-9bc7-7a39259a49fd										CC_BY_NC_4_0						http://ucjeps.berkeley.edu/cgi-bin/new_detail.pl?UCSC8066&related=yes				https://creativecommons.org/licenses/by-nd/4.0/
1676194711		http://ucjeps.berkeley.edu/consortium/data_use_terms.html																								5d1cf9cf-d7d9-41b7-8451-89dd7b5d5495										CC_BY_NC_4_0						http://ucjeps.berkeley.edu/cgi-bin/new_detail.pl?UCSC1793&related=yes				https://creativecommons.org/licenses/by-nd/4.0/
1676194109		http://ucjeps.berkeley.edu/consortium/data_use_terms.html																								58286703-a46f-41fd-9afc-364ef1f0bbc1										CC_BY_NC_4_0						http://ucjeps.berkeley.edu/cgi-bin/new_detail.pl?UCSC2304&related=yes				https://creativecommons.org/licenses/by-nd/4.0/
1676193767		http://ucjeps.berkeley.edu/consortium/data_use_terms.html																								555ec912-6623-41b7-84cf-7a53c474715d										CC_BY_NC_4_0						http://ucjeps.berkeley.edu/cgi-bin/new_detail.pl?POM296066&related=yes
1676192477		http://ucjeps.berkeley.edu/consortium/data_use_terms.html																								4b400242-4dec-4a5c-a582-e08456ffc4ac										CC_BY_NC_4_0						http://ucjeps.berkeley.edu/cgi-bin/new_detail.pl?UCSC5896&related=yes				https://creativecommons.org/licenses/by-nd/4.0/
1676192048		http://ucjeps.berkeley.edu/consortium/data_use_terms.html																								478a9c57-de6a-4095-855f-b9984ace0bb2										CC_BY_NC_4_0						http://ucjeps.berkeley.edu/cgi-bin/new_detail.pl?UCSC2858&related=yes				https://creativecommons.org/licenses/by-nd/4.0/
1676191292		http://ucjeps.berkeley.edu/consortium/data_use_terms.html																								413d68e4-a4b3-4044-b9fd-609b9444a1c5										CC_BY_NC_4_0						http://ucjeps.berkeley.edu/cgi-bin/new_detail.pl?RSA843220&related=yes
1676190877		http://ucjeps.berkeley.edu/consortium/data_use_terms.html																								3e3dff02-fb31-4f92-9a4a-561368933b23										CC_BY_NC_4_0						http://ucjeps.berkeley.edu/cgi-bin/new_detail.pl?RSA545245&related=yes
1676190044		http://ucjeps.berkeley.edu/consortium/data_use_terms.html																								373bb7c1-595f-44c3-8bfc-680f7f1acc7e										CC_BY_NC_4_0						http://ucjeps.berkeley.edu/cgi-bin/new_detail.pl?UCSC2212&related=yes				https://creativecommons.org/licenses/by-nd/4.0/
1676189360		http://ucjeps.berkeley.edu/consortium/data_use_terms.html																								320a133f-05f5-47b4-b995-2c01e8cb6d0b										CC_BY_NC_4_0						http://ucjeps.berkeley.edu/cgi-bin/new_detail.pl?UCSC4111&related=yes				https://creativecommons.org/licenses/by-nd/4.0/
1676189084		http://ucjeps.berkeley.edu/consortium/data_use_terms.html																								3004951c-e8fc-426a-9599-f60993106119										CC_BY_NC_4_0						http://ucjeps.berkeley.edu/cgi-bin/new_detail.pl?UCSC10437&related=yes				https://creativecommons.org/licenses/by-nd/4.0/
1676188211		http://ucjeps.berkeley.edu/consortium/data_use_terms.html																								28d7b12a-1645-4f8e-975b-2b056c030a34										CC_BY_NC_4_0						http://ucjeps.berkeley.edu/cgi-bin/new_detail.pl?UCSC6645&related=yes				https://creativecommons.org/licenses/by-nd/4.0/
1676187887		http://ucjeps.berkeley.edu/consortium/data_use_terms.html																								2622cdcf-ecf5-417c-af96-4eccb169cad9										CC_BY_NC_4_0						http://ucjeps.berkeley.edu/cgi-bin/new_detail.pl?POM76368&related=yes
1676187209		http://ucjeps.berkeley.edu/consortium/data_use_terms.html																								20788c09-66fe-4313-9323-b811f50efe7d										CC_BY_NC_4_0						http://ucjeps.berkeley.edu/cgi-bin/new_detail.pl?RSA363980&related=yes
1676186815		http://ucjeps.berkeley.edu/consortium/data_use_terms.html																								1d270d7c-0204-4c11-81b7-75eb7ed6e298										CC_BY_NC_4_0						http://ucjeps.berkeley.edu/cgi-bin/new_detail.pl?RSA407736&related=yes
1676186789		http://ucjeps.berkeley.edu/consortium/data_use_terms.html																								1ceb0f3f-9424-4c19-9e16-da28391a398f										CC_BY_NC_4_0						http://ucjeps.berkeley.edu/cgi-bin/new_detail.pl?RSA843558&related=yes
1676186593		http://ucjeps.berkeley.edu/consortium/data_use_terms.html																								1b7ba15e-da42-4efe-9f6f-6d83563a31b8										CC_BY_NC_4_0						http://ucjeps.berkeley.edu/cgi-bin/new_detail.pl?UCSC5098&related=yes				https://creativecommons.org/licenses/by-nd/4.0/
1676186366		http://ucjeps.berkeley.edu/consortium/data_use_terms.html																								19bdf296-3cbb-408e-86b0-876f106bc9ff										CC_BY_NC_4_0						http://ucjeps.berkeley.edu/cgi-bin/new_detail.pl?RSA845588&related=yes
1676185548		http://ucjeps.berkeley.edu/consortium/data_use_terms.html																								1327a5f6-83ce-4ac6-8a08-f4af26bb0f74										CC_BY_NC_4_0						http://ucjeps.berkeley.edu/cgi-bin/new_detail.pl?UCSC9522&related=yes				https://creativecommons.org/licenses/by-nd/4.0/
1676184919		http://ucjeps.berkeley.edu/consortium/data_use_terms.html																								0e236fa3-d228-4c59-a82b-1697da85c0fd										CC_BY_NC_4_0						http://ucjeps.berkeley.edu/cgi-bin/new_detail.pl?UCSC7460&related=yes				https://creativecommons.org/licenses/by-nd/4.0/
1676184447		http://ucjeps.berkeley.edu/consortium/data_use_terms.html																								0a278f94-687f-4f38-aef0-8528e8038b07										CC_BY_NC_4_0						http://ucjeps.berkeley.edu/cgi-bin/new_detail.pl?RSA602640&related=yes
1676183500		http://ucjeps.berkeley.edu/consortium/data_use_terms.html																								02569c1f-58e1-409a-ab97-9b50a626735c										CC_BY_NC_4_0						http://ucjeps.berkeley.edu/cgi-bin/new_detail.pl?UCSC6661&related=yes				https://creativecommons.org/licenses/by-nd/4.0/
1676183335		http://ucjeps.berkeley.edu/consortium/data_use_terms.html																								00f5cf34-bb9c-438b-9b49-7b8ab0b42232										CC_BY_NC_4_0						http://ucjeps.berkeley.edu/cgi-bin/new_detail.pl?UCSC1335&related=yes				https://creativecommons.org/licenses/by-nd/4.0/
1676108216																																				CC_BY_4_0
1676108209																																				CC_BY_4_0
1676108188																																				CC_BY_4_0
1676081501																																				CC_BY_4_0
1675978029																										http://n2t.net/ark:/65665/3b98464d1-14dd-4b42-a6ef-84b264aff681										CC0_1_0
1675922661																										http://n2t.net/ark:/65665/389883c47-ae12-40a0-a700-f4c6f29bafd0										CC0_1_0
1675770934																										http://n2t.net/ark:/65665/3041b0081-7e78-4698-8267-ea7afa8ae10b										CC0_1_0
1671735814																										8333942										CC_BY_NC_4_0			2017-10-10T05:52Z			https://www.inaturalist.org/observations/8333942				© Desiree Narango some rights reserved	Desiree Narango
1671735811																										8333899										CC_BY_NC_4_0			2017-10-10T02:32Z			https://www.inaturalist.org/observations/8333899				© James Mickley some rights reserved	James Mickley
1671729540																										8310993										CC_BY_NC_4_0			2017-12-30T05:00Z			https://www.inaturalist.org/observations/8310993				© Rob Routledge some rights reserved	Rob Routledge
1671728513																										8307795										CC_BY_NC_4_0			2017-10-08T16:23Z			https://www.inaturalist.org/observations/8307795				© Brenna Green some rights reserved	Brenna Green
1671722576																										8288317										CC_BY_NC_4_0			2017-10-29T00:30Z			https://www.inaturalist.org/observations/8288317				© Jason King some rights reserved	Jason King
1671721867																										8285161										CC_BY_NC_4_0			2017-10-07T05:32Z			https://www.inaturalist.org/observations/8285161				© dshell some rights reserved	dshell
1671718827																										7718902										CC_BY_NC_4_0			2017-10-08T08:03Z			https://www.inaturalist.org/observations/7718902				© earthranger some rights reserved	earthranger
1671718717																										7666450										CC_BY_NC_4_0			2017-10-08T09:00Z			https://www.inaturalist.org/observations/7666450				© jokurtz some rights reserved	jokurtz
1671718094																										7095171										CC_BY_NC_4_0			2017-10-08T15:02Z			https://www.inaturalist.org/observations/7095171				© thesnaguy some rights reserved	thesnaguy
1671718023																										7034293										CC_BY_NC_4_0			2017-10-07T07:39Z			https://www.inaturalist.org/observations/7034293				© jiayizhou-zoe some rights reserved	jiayizhou-zoe
1671717759																										6679377										CC_BY_NC_4_0			2017-10-08T14:33Z			https://www.inaturalist.org/observations/6679377				© benandkerstyn some rights reserved	benandkerstyn
1671716896																										3688740										CC_BY_NC_4_0			2017-10-08T16:29Z			https://www.inaturalist.org/observations/3688740				© jfraser some rights reserved	jfraser
1668901181																										8272391										CC_BY_NC_4_0			2017-10-06T03:11Z			https://www.inaturalist.org/observations/8272391				by Charlie Hohn no rights reserved	Charlie Hohn
1668891234																										8233536										CC_BY_NC_4_0			2017-10-03T13:55Z			https://www.inaturalist.org/observations/8233536				© Sara Rall some rights reserved	Sara Rall
1668888948																										8226910										CC_BY_NC_4_0			2017-10-03T02:26Z			https://www.inaturalist.org/observations/8226910				© aarongunnar some rights reserved	aarongunnar
1668888280																										8224183										CC_BY_NC_4_0			2017-10-02T22:03Z			https://www.inaturalist.org/observations/8224183				© aarongunnar some rights reserved	aarongunnar
1668887541																										8220824										CC_BY_NC_4_0			2017-10-02T18:48Z			https://www.inaturalist.org/observations/8220824				© aarongunnar some rights reserved	aarongunnar
1668887406																										8220432										CC_BY_NC_4_0			2017-10-02T18:48Z			https://www.inaturalist.org/observations/8220432				© aarongunnar some rights reserved	aarongunnar
1668886537																										8216780										CC_BY_NC_4_0			2017-10-02T18:50Z			https://www.inaturalist.org/observations/8216780				© Mike some rights reserved	Mike
1668886533																										8216787										CC_BY_NC_4_0			2017-10-02T17:57Z			https://www.inaturalist.org/observations/8216787				by Jesse Rorabaugh no rights reserved	Jesse Rorabaugh
1668886286																										8216205										CC_BY_NC_4_0			2017-10-02T12:51Z			https://www.inaturalist.org/observations/8216205				© Mary Krieger some rights reserved	Mary Krieger
1668880034																										8192510										CC_BY_NC_4_0			2017-10-01T02:30Z			https://www.inaturalist.org/observations/8192510				© owenclarkin some rights reserved	owenclarkin
1668878629																										8187307										CC_BY_NC_4_0			2017-09-30T23:39Z			https://www.inaturalist.org/observations/8187307				© bogwalker some rights reserved	bogwalker
1668864368																										8123113										CC_BY_NC_4_0			2017-10-31T10:49Z			https://www.inaturalist.org/observations/8123113				© Patricia Simpson some rights reserved	Patricia Simpson
1668858019																										8091770										CC_BY_NC_4_0			2017-09-25T22:27Z			https://www.inaturalist.org/observations/8091770				© bkorol some rights reserved	bkorol
1668857864																										8091381										CC_BY_NC_4_0			2017-09-26T19:25Z			https://www.inaturalist.org/observations/8091381				by Charlie Hohn no rights reserved	Charlie Hohn
1668853740																										8076859										CC_BY_NC_4_0			2017-09-25T01:44Z			https://www.inaturalist.org/observations/8076859				© Merav Vonshak some rights reserved	Merav Vonshak
1668849271																										8061995										CC_BY_NC_4_0			2017-09-24T00:41Z			https://www.inaturalist.org/observations/8061995				© Sara Rall some rights reserved	Sara Rall
1668849083																										8061160										CC_BY_NC_4_0			2017-11-21T13:35Z			https://www.inaturalist.org/observations/8061160				© cziegler some rights reserved	cziegler
1668848188																										8058672										CC_BY_NC_4_0			2017-09-24T05:01Z			https://www.inaturalist.org/observations/8058672				© Liz some rights reserved	Liz
1668848105																										8058594										CC_BY_NC_4_0			2017-09-24T03:36Z			https://www.inaturalist.org/observations/8058594				by Charlie Hohn no rights reserved	Charlie Hohn
1668848047																										8057725										CC_BY_NC_4_0			2017-09-24T00:13Z			https://www.inaturalist.org/observations/8057725				© Leslie Flint some rights reserved	Leslie Flint
1668847100																										8053862										CC_BY_NC_4_0			2017-09-23T20:42Z			https://www.inaturalist.org/observations/8053862				© Don Sutherland some rights reserved	Don Sutherland
1668845790																										8048235										CC_BY_NC_4_0			2017-09-23T06:20Z			https://www.inaturalist.org/observations/8048235				© larry24 some rights reserved	larry24
1668845232																										8046430										CC_BY_NC_4_0			2017-09-23T03:55Z			https://www.inaturalist.org/observations/8046430				© kl-higgins some rights reserved	kl-higgins
1668844324																										8042808										CC_BY_NC_4_0			2017-09-25T20:37Z			https://www.inaturalist.org/observations/8042808				© Alex Filazzola some rights reserved	Alex Filazzola
1668835911																										8010202										CC_BY_NC_4_0			2017-12-29T21:54Z			https://www.inaturalist.org/observations/8010202				© Jeff Skrentny some rights reserved	Jeff Skrentny
1668835891																										8010175										CC_BY_NC_4_0			2017-09-21T23:29Z			https://www.inaturalist.org/observations/8010175				by Mirko Schoenitz no rights reserved	Mirko Schoenitz
1668834127																										8003769										CC_BY_NC_4_0			2017-09-21T23:39Z			https://www.inaturalist.org/observations/8003769				© Sara Rall some rights reserved	Sara Rall
1668833749																										8002630										CC_BY_NC_4_0			2018-03-05T03:09Z			https://www.inaturalist.org/observations/8002630				by Reuven Martin no rights reserved	Reuven Martin
1668833698																										8002417										CC_BY_NC_4_0			2017-09-20T02:12Z			https://www.inaturalist.org/observations/8002417				by Reuven Martin no rights reserved	Reuven Martin
1668833364																										8001158										CC_BY_NC_4_0			2017-10-04T12:17Z			https://www.inaturalist.org/observations/8001158				© Bob McDonald some rights reserved	Bob McDonald
1668833076																										8000253										CC_BY_NC_4_0			2017-09-20T02:51Z			https://www.inaturalist.org/observations/8000253				© tsc_wis some rights reserved	tsc_wis
1668829961																										7987788										CC_BY_NC_4_0			2017-09-19T04:46Z			https://www.inaturalist.org/observations/7987788				© Erika Mitchell some rights reserved	Erika Mitchell
1668829263																										7985129										CC_BY_NC_4_0			2017-09-19T15:10Z			https://www.inaturalist.org/observations/7985129				by Reuven Martin no rights reserved	Reuven Martin
1668828347																										7981839										CC_BY_NC_4_0			2017-10-04T12:14Z			https://www.inaturalist.org/observations/7981839				© Bob McDonald some rights reserved	Bob McDonald
1668828313																										7981783										CC_BY_NC_4_0			2017-10-04T12:14Z			https://www.inaturalist.org/observations/7981783				© Bob McDonald some rights reserved	Bob McDonald
1668825269																										7972601										CC_BY_NC_4_0			2017-09-23T07:20Z			https://www.inaturalist.org/observations/7972601				© Sara Rall some rights reserved	Sara Rall
1668823371																										7966487										CC_BY_NC_4_0			2017-10-06T03:40Z			https://www.inaturalist.org/observations/7966487				© Ian Bryson some rights reserved	Ian Bryson
1668822429																										7963002										CC_BY_NC_4_0			2017-09-18T05:10Z			https://www.inaturalist.org/observations/7963002				© tsc_wis some rights reserved	tsc_wis
1668819218																										7954257										CC_BY_NC_4_0			2017-09-17T03:15Z			https://www.inaturalist.org/observations/7954257				by Charlie Hohn no rights reserved	Charlie Hohn
1668817391																										7948784										CC_BY_NC_4_0			2017-10-12T12:50Z			https://www.inaturalist.org/observations/7948784				© owenclarkin some rights reserved	owenclarkin
1668817388																										7948827										CC_BY_NC_4_0			2017-12-08T00:32Z			https://www.inaturalist.org/observations/7948827				© Robin Irizarry some rights reserved	Robin Irizarry
1668814894																										7940196										CC_BY_NC_4_0			2017-09-25T16:02Z			https://www.inaturalist.org/observations/7940196				© cassi saari some rights reserved	cassi saari
1668814473																										7938924										CC_BY_NC_4_0			2017-09-16T14:33Z			https://www.inaturalist.org/observations/7938924				by Reuven Martin no rights reserved	Reuven Martin
1668813419																										7935855										CC_BY_NC_4_0			2017-09-19T05:55Z			https://www.inaturalist.org/observations/7935855				by Jesse Rorabaugh no rights reserved	Jesse Rorabaugh
1668812680																										7932441										CC_BY_NC_4_0			2017-09-29T22:00Z			https://www.inaturalist.org/observations/7932441				© KLM some rights reserved	KLM
1668812238																										7929992										CC_BY_NC_4_0			2017-09-26T14:28Z			https://www.inaturalist.org/observations/7929992				© Mike Oldham some rights reserved	Mike Oldham
1668812156																										7929296										CC_BY_NC_4_0			2017-10-01T22:01Z			https://www.inaturalist.org/observations/7929296				© Mike Oldham some rights reserved	Mike Oldham
1668811714																										7925376										CC_BY_NC_4_0			2017-09-16T03:39Z			https://www.inaturalist.org/observations/7925376				© Susan J. Hewitt some rights reserved	Susan J. Hewitt
1668810823																										7907196										CC_BY_NC_4_0			2017-09-15T22:26Z			https://www.inaturalist.org/observations/7907196				© kalibardo some rights reserved	kalibardo
1668809121																										7848380										CC_BY_NC_4_0			2017-09-23T07:20Z			https://www.inaturalist.org/observations/7848380				© Bobby McCabe some rights reserved	Bobby McCabe
1668808472																										7817209										CC_BY_NC_4_0			2017-09-16T01:29Z			https://www.inaturalist.org/observations/7817209				© eknuth some rights reserved	eknuth
1668807931																										7779559										CC_BY_NC_4_0			2017-10-03T13:23Z			https://www.inaturalist.org/observations/7779559				© Sara Rall some rights reserved	Sara Rall
1668805770																										7603105										CC_BY_NC_4_0			2017-10-03T13:23Z			https://www.inaturalist.org/observations/7603105				© Sara Rall some rights reserved	Sara Rall
1668804385																										7414178										CC_BY_NC_4_0			2017-08-09T15:25Z			https://www.inaturalist.org/observations/7414178				© Mary Krieger some rights reserved	Mary Krieger
1668804229																										7399102										CC_BY_NC_4_0			2017-09-18T15:33Z			https://www.inaturalist.org/observations/7399102				© dheff some rights reserved	dheff
1668804096																										7384606										CC_BY_NC_4_0			2017-08-15T20:47Z			https://www.inaturalist.org/observations/7384606				© Mary Krieger some rights reserved	Mary Krieger
1668802552																										7147830										CC_BY_NC_4_0			2017-09-18T16:10Z			https://www.inaturalist.org/observations/7147830				© ColinDJones some rights reserved	ColinDJones
1668802537																										7144861										CC_BY_NC_4_0			2017-09-18T16:11Z			https://www.inaturalist.org/observations/7144861				© chikwauk some rights reserved	chikwauk
1668802533																										7144002										CC_BY_NC_4_0			2017-09-25T06:57Z			https://www.inaturalist.org/observations/7144002				© mazlynn some rights reserved	mazlynn
1668802152																										7062001										CC_BY_NC_4_0			2017-10-13T01:32Z			https://www.inaturalist.org/observations/7062001				© Garry Heard some rights reserved	Garry Heard
1668801978																										7019090										CC_BY_NC_4_0			2017-09-23T19:10Z			https://www.inaturalist.org/observations/7019090				© ephraimz some rights reserved	ephraimz
1668801727																										6973344										CC_BY_NC_4_0			2017-10-03T06:51Z			https://www.inaturalist.org/observations/6973344				© Jeff and Eleni Hines some rights reserved	Jeff and Eleni Hines
1668801533																										6926078										CC_BY_NC_4_0			2017-07-06T08:38Z			https://www.inaturalist.org/observations/6926078				© Christian Schwarz some rights reserved	Christian Schwarz
1668801506																										6921578										CC_BY_NC_4_0			2017-10-02T22:30Z			https://www.inaturalist.org/observations/6921578				© Jeff and Eleni Hines some rights reserved	Jeff and Eleni Hines
1668800182																										6622347										CC_BY_NC_4_0			2017-09-26T01:03Z			https://www.inaturalist.org/observations/6622347				by Sara Hollerich Giles no rights reserved	Sara Hollerich Giles
1668799363																										6387824										CC_BY_NC_4_0			2017-09-28T02:50Z			https://www.inaturalist.org/observations/6387824				© kfdoyle some rights reserved	kfdoyle
1668798324																										6091151										CC_BY_NC_4_0			2017-05-11T20:06Z			https://www.inaturalist.org/observations/6091151				© Christian Schwarz some rights reserved	Christian Schwarz
1668798207																										6028951										CC_BY_NC_4_0			2017-05-16T06:07Z			https://www.inaturalist.org/observations/6028951				© Christian Schwarz some rights reserved	Christian Schwarz
1668797742																										5891782										CC_BY_NC_4_0			2017-05-11T20:06Z			https://www.inaturalist.org/observations/5891782				© Christian Schwarz some rights reserved	Christian Schwarz
1668795502																										4950134										CC_BY_NC_4_0			2017-11-02T20:45Z			https://www.inaturalist.org/observations/4950134				© Sean Blaney some rights reserved	Sean Blaney
1668791466																										3330952										CC_BY_NC_4_0			2017-10-01T03:53Z			https://www.inaturalist.org/observations/3330952				© passiflora some rights reserved	passiflora
1668788724																										1789316										CC_BY_NC_4_0			2017-09-20T04:29Z			https://www.inaturalist.org/observations/1789316				© Joe Walewski some rights reserved	Joe Walewski
1666705095		http://www.vertnet.org/resources/norms.html																								http://arctos.database.museum/guid/UTEP:Herb:23674?seid=3692739									en	CC0_1_0			2017-09-22T00:03Z			http://arctos.database.museum/guid/UTEP:Herb:23674
1666705092		http://www.vertnet.org/resources/norms.html																								http://arctos.database.museum/guid/UTEP:Herb:23674?seid=3688348									en	CC0_1_0			2017-09-22T00:03Z			http://arctos.database.museum/guid/UTEP:Herb:23674
1663229893		http://ucjeps.berkeley.edu/consortium/data_use_terms.html																								http://ucjeps.berkeley.edu/cgi-bin/new_detail.pl?YM-YOSE109060&related=yes										CC_BY_NC_4_0						http://ucjeps.berkeley.edu/cgi-bin/new_detail.pl?YM-YOSE109060&related=yes				https://creativecommons.org/publicdomain/zero/1.0/
1663227336		http://ucjeps.berkeley.edu/consortium/data_use_terms.html																								http://ucjeps.berkeley.edu/cgi-bin/new_detail.pl?UCSB68307&related=yes										CC_BY_NC_4_0						http://ucjeps.berkeley.edu/cgi-bin/new_detail.pl?UCSB68307&related=yes				https://creativecommons.org/licenses/by-nd/4.0/
1663227294		http://ucjeps.berkeley.edu/consortium/data_use_terms.html																								http://ucjeps.berkeley.edu/cgi-bin/new_detail.pl?UCSB68306&related=yes										CC_BY_NC_4_0						http://ucjeps.berkeley.edu/cgi-bin/new_detail.pl?UCSB68306&related=yes				https://creativecommons.org/licenses/by-nd/4.0/
1663226267		http://ucjeps.berkeley.edu/consortium/data_use_terms.html																								http://ucjeps.berkeley.edu/cgi-bin/new_detail.pl?UCR99874&related=yes										CC_BY_NC_4_0						http://ucjeps.berkeley.edu/cgi-bin/new_detail.pl?UCR99874&related=yes				https://creativecommons.org/licenses/by-nd/4.0/
1663224067		http://ucjeps.berkeley.edu/consortium/data_use_terms.html																								http://ucjeps.berkeley.edu/cgi-bin/new_detail.pl?UCR96890&related=yes										CC_BY_NC_4_0						http://ucjeps.berkeley.edu/cgi-bin/new_detail.pl?UCR96890&related=yes				https://creativecommons.org/licenses/by-nd/4.0/
1663223872		http://ucjeps.berkeley.edu/consortium/data_use_terms.html																								http://ucjeps.berkeley.edu/cgi-bin/new_detail.pl?UCR96318&related=yes										CC_BY_NC_4_0						http://ucjeps.berkeley.edu/cgi-bin/new_detail.pl?UCR96318&related=yes				https://creativecommons.org/licenses/by-nd/4.0/
1663223022		http://ucjeps.berkeley.edu/consortium/data_use_terms.html																								http://ucjeps.berkeley.edu/cgi-bin/new_detail.pl?UCR95327&related=yes										CC_BY_NC_4_0						http://ucjeps.berkeley.edu/cgi-bin/new_detail.pl?UCR95327&related=yes				https://creativecommons.org/licenses/by-nd/4.0/
1663222945		http://ucjeps.berkeley.edu/consortium/data_use_terms.html																								http://ucjeps.berkeley.edu/cgi-bin/new_detail.pl?UCR95315&related=yes										CC_BY_NC_4_0						http://ucjeps.berkeley.edu/cgi-bin/new_detail.pl?UCR95315&related=yes				https://creativecommons.org/licenses/by-nd/4.0/
1663222119		http://ucjeps.berkeley.edu/consortium/data_use_terms.html																								http://ucjeps.berkeley.edu/cgi-bin/new_detail.pl?UCR94016&related=yes										CC_BY_NC_4_0						http://ucjeps.berkeley.edu/cgi-bin/new_detail.pl?UCR94016&related=yes				https://creativecommons.org/licenses/by-nd/4.0/
1663220236		http://ucjeps.berkeley.edu/consortium/data_use_terms.html																								http://ucjeps.berkeley.edu/cgi-bin/new_detail.pl?UCR91699&related=yes										CC_BY_NC_4_0						http://ucjeps.berkeley.edu/cgi-bin/new_detail.pl?UCR91699&related=yes				https://creativecommons.org/licenses/by-nd/4.0/
1663219222		http://ucjeps.berkeley.edu/consortium/data_use_terms.html																								http://ucjeps.berkeley.edu/cgi-bin/new_detail.pl?UCR90338&related=yes										CC_BY_NC_4_0						http://ucjeps.berkeley.edu/cgi-bin/new_detail.pl?UCR90338&related=yes				https://creativecommons.org/licenses/by-nd/4.0/
1663217363		http://ucjeps.berkeley.edu/consortium/data_use_terms.html																								http://ucjeps.berkeley.edu/cgi-bin/new_detail.pl?UCR87677&related=yes										CC_BY_NC_4_0						http://ucjeps.berkeley.edu/cgi-bin/new_detail.pl?UCR87677&related=yes				https://creativecommons.org/licenses/by-nd/4.0/
1663216729		http://ucjeps.berkeley.edu/consortium/data_use_terms.html																								http://ucjeps.berkeley.edu/cgi-bin/new_detail.pl?UCR86833&related=yes										CC_BY_NC_4_0						http://ucjeps.berkeley.edu/cgi-bin/new_detail.pl?UCR86833&related=yes				https://creativecommons.org/licenses/by-nd/4.0/
1663215531		http://ucjeps.berkeley.edu/consortium/data_use_terms.html																								http://ucjeps.berkeley.edu/cgi-bin/new_detail.pl?UCR84724&related=yes										CC_BY_NC_4_0						http://ucjeps.berkeley.edu/cgi-bin/new_detail.pl?UCR84724&related=yes				https://creativecommons.org/licenses/by-nd/4.0/
1663213108		http://ucjeps.berkeley.edu/consortium/data_use_terms.html																								http://ucjeps.berkeley.edu/cgi-bin/new_detail.pl?UCR78939&related=yes										CC_BY_NC_4_0						http://ucjeps.berkeley.edu/cgi-bin/new_detail.pl?UCR78939&related=yes				https://creativecommons.org/licenses/by-nd/4.0/
1663211929		http://ucjeps.berkeley.edu/consortium/data_use_terms.html																								http://ucjeps.berkeley.edu/cgi-bin/new_detail.pl?UCR75632&related=yes										CC_BY_NC_4_0						http://ucjeps.berkeley.edu/cgi-bin/new_detail.pl?UCR75632&related=yes				https://creativecommons.org/licenses/by-nd/4.0/
1663211316		http://ucjeps.berkeley.edu/consortium/data_use_terms.html																								http://ucjeps.berkeley.edu/cgi-bin/new_detail.pl?UCR73606&related=yes										CC_BY_NC_4_0						http://ucjeps.berkeley.edu/cgi-bin/new_detail.pl?UCR73606&related=yes				https://creativecommons.org/licenses/by-nd/4.0/
1663210572		http://ucjeps.berkeley.edu/consortium/data_use_terms.html																								http://ucjeps.berkeley.edu/cgi-bin/new_detail.pl?UCR70849&related=yes										CC_BY_NC_4_0						http://ucjeps.berkeley.edu/cgi-bin/new_detail.pl?UCR70849&related=yes				https://creativecommons.org/licenses/by-nd/4.0/
1663210476		http://ucjeps.berkeley.edu/consortium/data_use_terms.html																								http://ucjeps.berkeley.edu/cgi-bin/new_detail.pl?UCR70868&related=yes										CC_BY_NC_4_0						http://ucjeps.berkeley.edu/cgi-bin/new_detail.pl?UCR70868&related=yes				https://creativecommons.org/licenses/by-nd/4.0/
1663209266		http://ucjeps.berkeley.edu/consortium/data_use_terms.html																								http://ucjeps.berkeley.edu/cgi-bin/new_detail.pl?UCR66560&related=yes										CC_BY_NC_4_0						http://ucjeps.berkeley.edu/cgi-bin/new_detail.pl?UCR66560&related=yes				https://creativecommons.org/licenses/by-nd/4.0/
1663208008		http://ucjeps.berkeley.edu/consortium/data_use_terms.html																								http://ucjeps.berkeley.edu/cgi-bin/new_detail.pl?UCR61730&related=yes										CC_BY_NC_4_0						http://ucjeps.berkeley.edu/cgi-bin/new_detail.pl?UCR61730&related=yes				https://creativecommons.org/licenses/by-nd/4.0/
1663207583		http://ucjeps.berkeley.edu/consortium/data_use_terms.html																								http://ucjeps.berkeley.edu/cgi-bin/new_detail.pl?UCR60837&related=yes										CC_BY_NC_4_0						http://ucjeps.berkeley.edu/cgi-bin/new_detail.pl?UCR60837&related=yes				https://creativecommons.org/licenses/by-nd/4.0/
1663205264		http://ucjeps.berkeley.edu/consortium/data_use_terms.html																								http://ucjeps.berkeley.edu/cgi-bin/new_detail.pl?UCR53719&related=yes										CC_BY_NC_4_0						http://ucjeps.berkeley.edu/cgi-bin/new_detail.pl?UCR53719&related=yes				https://creativecommons.org/licenses/by-nd/4.0/
1663204418		http://ucjeps.berkeley.edu/consortium/data_use_terms.html																								http://ucjeps.berkeley.edu/cgi-bin/new_detail.pl?UCR51568&related=yes										CC_BY_NC_4_0						http://ucjeps.berkeley.edu/cgi-bin/new_detail.pl?UCR51568&related=yes				https://creativecommons.org/licenses/by-nd/4.0/
1663203341		http://ucjeps.berkeley.edu/consortium/data_use_terms.html																								http://ucjeps.berkeley.edu/cgi-bin/new_detail.pl?UCR49269&related=yes										CC_BY_NC_4_0						http://ucjeps.berkeley.edu/cgi-bin/new_detail.pl?UCR49269&related=yes				https://creativecommons.org/licenses/by-nd/4.0/
1663203263		http://ucjeps.berkeley.edu/consortium/data_use_terms.html																								http://ucjeps.berkeley.edu/cgi-bin/new_detail.pl?UCR49198&related=yes										CC_BY_NC_4_0						http://ucjeps.berkeley.edu/cgi-bin/new_detail.pl?UCR49198&related=yes				https://creativecommons.org/licenses/by-nd/4.0/
1663202725		http://ucjeps.berkeley.edu/consortium/data_use_terms.html																								http://ucjeps.berkeley.edu/cgi-bin/new_detail.pl?UCR48235&related=yes										CC_BY_NC_4_0						http://ucjeps.berkeley.edu/cgi-bin/new_detail.pl?UCR48235&related=yes				https://creativecommons.org/licenses/by-nd/4.0/
1663199599		http://ucjeps.berkeley.edu/consortium/data_use_terms.html																								http://ucjeps.berkeley.edu/cgi-bin/new_detail.pl?UCR42636&related=yes										CC_BY_NC_4_0						http://ucjeps.berkeley.edu/cgi-bin/new_detail.pl?UCR42636&related=yes				https://creativecommons.org/licenses/by-nd/4.0/
1663199017		http://ucjeps.berkeley.edu/consortium/data_use_terms.html																								http://ucjeps.berkeley.edu/cgi-bin/new_detail.pl?UCR4186&related=yes										CC_BY_NC_4_0						http://ucjeps.berkeley.edu/cgi-bin/new_detail.pl?UCR4186&related=yes				https://creativecommons.org/licenses/by-nd/4.0/
1663198485		http://ucjeps.berkeley.edu/consortium/data_use_terms.html																								http://ucjeps.berkeley.edu/cgi-bin/new_detail.pl?UCR4122&related=yes										CC_BY_NC_4_0						http://ucjeps.berkeley.edu/cgi-bin/new_detail.pl?UCR4122&related=yes				https://creativecommons.org/licenses/by-nd/4.0/
1663198466		http://ucjeps.berkeley.edu/consortium/data_use_terms.html																								http://ucjeps.berkeley.edu/cgi-bin/new_detail.pl?UCR4089&related=yes										CC_BY_NC_4_0						http://ucjeps.berkeley.edu/cgi-bin/new_detail.pl?UCR4089&related=yes				https://creativecommons.org/licenses/by-nd/4.0/
1663197320		http://ucjeps.berkeley.edu/consortium/data_use_terms.html																								http://ucjeps.berkeley.edu/cgi-bin/new_detail.pl?UCR37940&related=yes										CC_BY_NC_4_0						http://ucjeps.berkeley.edu/cgi-bin/new_detail.pl?UCR37940&related=yes				https://creativecommons.org/licenses/by-nd/4.0/
1663195617		http://ucjeps.berkeley.edu/consortium/data_use_terms.html																								http://ucjeps.berkeley.edu/cgi-bin/new_detail.pl?UCR3413&related=yes										CC_BY_NC_4_0						http://ucjeps.berkeley.edu/cgi-bin/new_detail.pl?UCR3413&related=yes				https://creativecommons.org/licenses/by-nd/4.0/
1663194288		http://ucjeps.berkeley.edu/consortium/data_use_terms.html																								http://ucjeps.berkeley.edu/cgi-bin/new_detail.pl?UCR31915&related=yes										CC_BY_NC_4_0						http://ucjeps.berkeley.edu/cgi-bin/new_detail.pl?UCR31915&related=yes				https://creativecommons.org/licenses/by-nd/4.0/
1663193560		http://ucjeps.berkeley.edu/consortium/data_use_terms.html																								http://ucjeps.berkeley.edu/cgi-bin/new_detail.pl?UCR29919B&related=yes										CC_BY_NC_4_0						http://ucjeps.berkeley.edu/cgi-bin/new_detail.pl?UCR29919B&related=yes				https://creativecommons.org/licenses/by-nd/4.0/
1663191297		http://ucjeps.berkeley.edu/consortium/data_use_terms.html																								http://ucjeps.berkeley.edu/cgi-bin/new_detail.pl?UCR256654&related=yes										CC_BY_NC_4_0						http://ucjeps.berkeley.edu/cgi-bin/new_detail.pl?UCR256654&related=yes				https://creativecommons.org/licenses/by-nd/4.0/
1663189312		http://ucjeps.berkeley.edu/consortium/data_use_terms.html																								http://ucjeps.berkeley.edu/cgi-bin/new_detail.pl?UCR25462&related=yes										CC_BY_NC_4_0						http://ucjeps.berkeley.edu/cgi-bin/new_detail.pl?UCR25462&related=yes				https://creativecommons.org/licenses/by-nd/4.0/
1663189124		http://ucjeps.berkeley.edu/consortium/data_use_terms.html																								http://ucjeps.berkeley.edu/cgi-bin/new_detail.pl?UCR254335&related=yes										CC_BY_NC_4_0						http://ucjeps.berkeley.edu/cgi-bin/new_detail.pl?UCR254335&related=yes				https://creativecommons.org/licenses/by-nd/4.0/
1663188367		http://ucjeps.berkeley.edu/consortium/data_use_terms.html																								http://ucjeps.berkeley.edu/cgi-bin/new_detail.pl?UCR253611&related=yes										CC_BY_NC_4_0						http://ucjeps.berkeley.edu/cgi-bin/new_detail.pl?UCR253611&related=yes				https://creativecommons.org/licenses/by-nd/4.0/
1663188014		http://ucjeps.berkeley.edu/consortium/data_use_terms.html																								http://ucjeps.berkeley.edu/cgi-bin/new_detail.pl?UCR25326&related=yes										CC_BY_NC_4_0						http://ucjeps.berkeley.edu/cgi-bin/new_detail.pl?UCR25326&related=yes				https://creativecommons.org/licenses/by-nd/4.0/
1663186541		http://ucjeps.berkeley.edu/consortium/data_use_terms.html																								http://ucjeps.berkeley.edu/cgi-bin/new_detail.pl?UCR25112&related=yes										CC_BY_NC_4_0						http://ucjeps.berkeley.edu/cgi-bin/new_detail.pl?UCR25112&related=yes				https://creativecommons.org/licenses/by-nd/4.0/
1663186234		http://ucjeps.berkeley.edu/consortium/data_use_terms.html																								http://ucjeps.berkeley.edu/cgi-bin/new_detail.pl?UCR250694&related=yes										CC_BY_NC_4_0						http://ucjeps.berkeley.edu/cgi-bin/new_detail.pl?UCR250694&related=yes				https://creativecommons.org/licenses/by-nd/4.0/
1663184062		http://ucjeps.berkeley.edu/consortium/data_use_terms.html																								http://ucjeps.berkeley.edu/cgi-bin/new_detail.pl?UCR248277&related=yes										CC_BY_NC_4_0						http://ucjeps.berkeley.edu/cgi-bin/new_detail.pl?UCR248277&related=yes				https://creativecommons.org/licenses/by-nd/4.0/
1663180342		http://ucjeps.berkeley.edu/consortium/data_use_terms.html																								http://ucjeps.berkeley.edu/cgi-bin/new_detail.pl?UCR242778&related=yes										CC_BY_NC_4_0						http://ucjeps.berkeley.edu/cgi-bin/new_detail.pl?UCR242778&related=yes				https://creativecommons.org/licenses/by-nd/4.0/
1663179900		http://ucjeps.berkeley.edu/consortium/data_use_terms.html																								http://ucjeps.berkeley.edu/cgi-bin/new_detail.pl?UCR241978&related=yes										CC_BY_NC_4_0						http://ucjeps.berkeley.edu/cgi-bin/new_detail.pl?UCR241978&related=yes				https://creativecommons.org/licenses/by-nd/4.0/
1663177877		http://ucjeps.berkeley.edu/consortium/data_use_terms.html																								http://ucjeps.berkeley.edu/cgi-bin/new_detail.pl?UCR239627&related=yes										CC_BY_NC_4_0						http://ucjeps.berkeley.edu/cgi-bin/new_detail.pl?UCR239627&related=yes				https://creativecommons.org/licenses/by-nd/4.0/
1663175895		http://ucjeps.berkeley.edu/consortium/data_use_terms.html																								http://ucjeps.berkeley.edu/cgi-bin/new_detail.pl?UCR237344&related=yes										CC_BY_NC_4_0						http://ucjeps.berkeley.edu/cgi-bin/new_detail.pl?UCR237344&related=yes				https://creativecommons.org/licenses/by-nd/4.0/
1663175684		http://ucjeps.berkeley.edu/consortium/data_use_terms.html																								http://ucjeps.berkeley.edu/cgi-bin/new_detail.pl?UCR237100&related=yes										CC_BY_NC_4_0						http://ucjeps.berkeley.edu/cgi-bin/new_detail.pl?UCR237100&related=yes				https://creativecommons.org/licenses/by-nd/4.0/
1663175674		http://ucjeps.berkeley.edu/consortium/data_use_terms.html																								http://ucjeps.berkeley.edu/cgi-bin/new_detail.pl?UCR237073&related=yes										CC_BY_NC_4_0						http://ucjeps.berkeley.edu/cgi-bin/new_detail.pl?UCR237073&related=yes				https://creativecommons.org/licenses/by-nd/4.0/
1663175260		http://ucjeps.berkeley.edu/consortium/data_use_terms.html																								http://ucjeps.berkeley.edu/cgi-bin/new_detail.pl?UCR236651&related=yes										CC_BY_NC_4_0						http://ucjeps.berkeley.edu/cgi-bin/new_detail.pl?UCR236651&related=yes				https://creativecommons.org/licenses/by-nd/4.0/
1663175221		http://ucjeps.berkeley.edu/consortium/data_use_terms.html																								http://ucjeps.berkeley.edu/cgi-bin/new_detail.pl?UCR236608&related=yes										CC_BY_NC_4_0						http://ucjeps.berkeley.edu/cgi-bin/new_detail.pl?UCR236608&related=yes				https://creativecommons.org/licenses/by-nd/4.0/
1663174144		http://ucjeps.berkeley.edu/consortium/data_use_terms.html																								http://ucjeps.berkeley.edu/cgi-bin/new_detail.pl?UCR235378&related=yes										CC_BY_NC_4_0						http://ucjeps.berkeley.edu/cgi-bin/new_detail.pl?UCR235378&related=yes				https://creativecommons.org/licenses/by-nd/4.0/
1663174089		http://ucjeps.berkeley.edu/consortium/data_use_terms.html																								http://ucjeps.berkeley.edu/cgi-bin/new_detail.pl?UCR235274&related=yes										CC_BY_NC_4_0						http://ucjeps.berkeley.edu/cgi-bin/new_detail.pl?UCR235274&related=yes				https://creativecommons.org/licenses/by-nd/4.0/
1663172901		http://ucjeps.berkeley.edu/consortium/data_use_terms.html																								http://ucjeps.berkeley.edu/cgi-bin/new_detail.pl?UCR234007&related=yes										CC_BY_NC_4_0						http://ucjeps.berkeley.edu/cgi-bin/new_detail.pl?UCR234007&related=yes				https://creativecommons.org/licenses/by-nd/4.0/
1663172470		http://ucjeps.berkeley.edu/consortium/data_use_terms.html																								http://ucjeps.berkeley.edu/cgi-bin/new_detail.pl?UCR233425&related=yes										CC_BY_NC_4_0						http://ucjeps.berkeley.edu/cgi-bin/new_detail.pl?UCR233425&related=yes				https://creativecommons.org/licenses/by-nd/4.0/
1663170479		http://ucjeps.berkeley.edu/consortium/data_use_terms.html																								http://ucjeps.berkeley.edu/cgi-bin/new_detail.pl?UCR231105&related=yes										CC_BY_NC_4_0						http://ucjeps.berkeley.edu/cgi-bin/new_detail.pl?UCR231105&related=yes				https://creativecommons.org/licenses/by-nd/4.0/
1663170399		http://ucjeps.berkeley.edu/consortium/data_use_terms.html																								http://ucjeps.berkeley.edu/cgi-bin/new_detail.pl?UCR230981&related=yes										CC_BY_NC_4_0						http://ucjeps.berkeley.edu/cgi-bin/new_detail.pl?UCR230981&related=yes				https://creativecommons.org/licenses/by-nd/4.0/
1663164730		http://ucjeps.berkeley.edu/consortium/data_use_terms.html																								http://ucjeps.berkeley.edu/cgi-bin/new_detail.pl?UCR223320&related=yes										CC_BY_NC_4_0						http://ucjeps.berkeley.edu/cgi-bin/new_detail.pl?UCR223320&related=yes				https://creativecommons.org/licenses/by-nd/4.0/
1663163756		http://ucjeps.berkeley.edu/consortium/data_use_terms.html																								http://ucjeps.berkeley.edu/cgi-bin/new_detail.pl?UCR222295&related=yes										CC_BY_NC_4_0						http://ucjeps.berkeley.edu/cgi-bin/new_detail.pl?UCR222295&related=yes				https://creativecommons.org/licenses/by-nd/4.0/
1663163114		http://ucjeps.berkeley.edu/consortium/data_use_terms.html																								http://ucjeps.berkeley.edu/cgi-bin/new_detail.pl?UCR22136&related=yes										CC_BY_NC_4_0						http://ucjeps.berkeley.edu/cgi-bin/new_detail.pl?UCR22136&related=yes				https://creativecommons.org/licenses/by-nd/4.0/
1663162514		http://ucjeps.berkeley.edu/consortium/data_use_terms.html																								http://ucjeps.berkeley.edu/cgi-bin/new_detail.pl?UCR220203&related=yes										CC_BY_NC_4_0						http://ucjeps.berkeley.edu/cgi-bin/new_detail.pl?UCR220203&related=yes				https://creativecommons.org/licenses/by-nd/4.0/
1663160949		http://ucjeps.berkeley.edu/consortium/data_use_terms.html																								http://ucjeps.berkeley.edu/cgi-bin/new_detail.pl?UCR218467&related=yes										CC_BY_NC_4_0						http://ucjeps.berkeley.edu/cgi-bin/new_detail.pl?UCR218467&related=yes				https://creativecommons.org/licenses/by-nd/4.0/
1663160670		http://ucjeps.berkeley.edu/consortium/data_use_terms.html																								http://ucjeps.berkeley.edu/cgi-bin/new_detail.pl?UCR218197&related=yes										CC_BY_NC_4_0						http://ucjeps.berkeley.edu/cgi-bin/new_detail.pl?UCR218197&related=yes				https://creativecommons.org/licenses/by-nd/4.0/
1663159294		http://ucjeps.berkeley.edu/consortium/data_use_terms.html																								http://ucjeps.berkeley.edu/cgi-bin/new_detail.pl?UCR216919&related=yes										CC_BY_NC_4_0						http://ucjeps.berkeley.edu/cgi-bin/new_detail.pl?UCR216919&related=yes				https://creativecommons.org/licenses/by-nd/4.0/
1663158643		http://ucjeps.berkeley.edu/consortium/data_use_terms.html																								http://ucjeps.berkeley.edu/cgi-bin/new_detail.pl?UCR216125&related=yes										CC_BY_NC_4_0						http://ucjeps.berkeley.edu/cgi-bin/new_detail.pl?UCR216125&related=yes				https://creativecommons.org/licenses/by-nd/4.0/
1663157359		http://ucjeps.berkeley.edu/consortium/data_use_terms.html																								http://ucjeps.berkeley.edu/cgi-bin/new_detail.pl?UCR214623&related=yes										CC_BY_NC_4_0						http://ucjeps.berkeley.edu/cgi-bin/new_detail.pl?UCR214623&related=yes				https://creativecommons.org/licenses/by-nd/4.0/
1663155312		http://ucjeps.berkeley.edu/consortium/data_use_terms.html																								http://ucjeps.berkeley.edu/cgi-bin/new_detail.pl?UCR212301&related=yes										CC_BY_NC_4_0						http://ucjeps.berkeley.edu/cgi-bin/new_detail.pl?UCR212301&related=yes				https://creativecommons.org/licenses/by-nd/4.0/
1663153857		http://ucjeps.berkeley.edu/consortium/data_use_terms.html																								http://ucjeps.berkeley.edu/cgi-bin/new_detail.pl?UCR210467&related=yes										CC_BY_NC_4_0						http://ucjeps.berkeley.edu/cgi-bin/new_detail.pl?UCR210467&related=yes				https://creativecommons.org/licenses/by-nd/4.0/
1663153737		http://ucjeps.berkeley.edu/consortium/data_use_terms.html																								http://ucjeps.berkeley.edu/cgi-bin/new_detail.pl?UCR21031&related=yes										CC_BY_NC_4_0						http://ucjeps.berkeley.edu/cgi-bin/new_detail.pl?UCR21031&related=yes				https://creativecommons.org/licenses/by-nd/4.0/
1663152926		http://ucjeps.berkeley.edu/consortium/data_use_terms.html																								http://ucjeps.berkeley.edu/cgi-bin/new_detail.pl?UCR209508&related=yes										CC_BY_NC_4_0						http://ucjeps.berkeley.edu/cgi-bin/new_detail.pl?UCR209508&related=yes				https://creativecommons.org/licenses/by-nd/4.0/
1663150792		http://ucjeps.berkeley.edu/consortium/data_use_terms.html																								http://ucjeps.berkeley.edu/cgi-bin/new_detail.pl?UCR206937&related=yes										CC_BY_NC_4_0						http://ucjeps.berkeley.edu/cgi-bin/new_detail.pl?UCR206937&related=yes				https://creativecommons.org/licenses/by-nd/4.0/
1663150001		http://ucjeps.berkeley.edu/consortium/data_use_terms.html																								http://ucjeps.berkeley.edu/cgi-bin/new_detail.pl?UCR206040&related=yes										CC_BY_NC_4_0						http://ucjeps.berkeley.edu/cgi-bin/new_detail.pl?UCR206040&related=yes				https://creativecommons.org/licenses/by-nd/4.0/
1663145063		http://ucjeps.berkeley.edu/consortium/data_use_terms.html																								http://ucjeps.berkeley.edu/cgi-bin/new_detail.pl?UCR200211&related=yes										CC_BY_NC_4_0						http://ucjeps.berkeley.edu/cgi-bin/new_detail.pl?UCR200211&related=yes				https://creativecommons.org/licenses/by-nd/4.0/
1663143743		http://ucjeps.berkeley.edu/consortium/data_use_terms.html																								http://ucjeps.berkeley.edu/cgi-bin/new_detail.pl?UCR198055&related=yes										CC_BY_NC_4_0						http://ucjeps.berkeley.edu/cgi-bin/new_detail.pl?UCR198055&related=yes				https://creativecommons.org/licenses/by-nd/4.0/
1663143031		http://ucjeps.berkeley.edu/consortium/data_use_terms.html																								http://ucjeps.berkeley.edu/cgi-bin/new_detail.pl?UCR197282&related=yes										CC_BY_NC_4_0						http://ucjeps.berkeley.edu/cgi-bin/new_detail.pl?UCR197282&related=yes				https://creativecommons.org/licenses/by-nd/4.0/
1663142595		http://ucjeps.berkeley.edu/consortium/data_use_terms.html																								http://ucjeps.berkeley.edu/cgi-bin/new_detail.pl?UCR196862&related=yes										CC_BY_NC_4_0						http://ucjeps.berkeley.edu/cgi-bin/new_detail.pl?UCR196862&related=yes				https://creativecommons.org/licenses/by-nd/4.0/
1663142562		http://ucjeps.berkeley.edu/consortium/data_use_terms.html																								http://ucjeps.berkeley.edu/cgi-bin/new_detail.pl?UCR196899&related=yes										CC_BY_NC_4_0						http://ucjeps.berkeley.edu/cgi-bin/new_detail.pl?UCR196899&related=yes				https://creativecommons.org/licenses/by-nd/4.0/
1663140946		http://ucjeps.berkeley.edu/consortium/data_use_terms.html																								http://ucjeps.berkeley.edu/cgi-bin/new_detail.pl?UCR194870&related=yes										CC_BY_NC_4_0						http://ucjeps.berkeley.edu/cgi-bin/new_detail.pl?UCR194870&related=yes				https://creativecommons.org/licenses/by-nd/4.0/
1663139782		http://ucjeps.berkeley.edu/consortium/data_use_terms.html																								http://ucjeps.berkeley.edu/cgi-bin/new_detail.pl?UCR193331&related=yes										CC_BY_NC_4_0						http://ucjeps.berkeley.edu/cgi-bin/new_detail.pl?UCR193331&related=yes				https://creativecommons.org/licenses/by-nd/4.0/
1663139021		http://ucjeps.berkeley.edu/consortium/data_use_terms.html																								http://ucjeps.berkeley.edu/cgi-bin/new_detail.pl?UCR192464&related=yes										CC_BY_NC_4_0						http://ucjeps.berkeley.edu/cgi-bin/new_detail.pl?UCR192464&related=yes				https://creativecommons.org/licenses/by-nd/4.0/
1663138758		http://ucjeps.berkeley.edu/consortium/data_use_terms.html																								http://ucjeps.berkeley.edu/cgi-bin/new_detail.pl?UCR191600&related=yes										CC_BY_NC_4_0						http://ucjeps.berkeley.edu/cgi-bin/new_detail.pl?UCR191600&related=yes				https://creativecommons.org/licenses/by-nd/4.0/
1663138588		http://ucjeps.berkeley.edu/consortium/data_use_terms.html																								http://ucjeps.berkeley.edu/cgi-bin/new_detail.pl?UCR191435&related=yes										CC_BY_NC_4_0						http://ucjeps.berkeley.edu/cgi-bin/new_detail.pl?UCR191435&related=yes				https://creativecommons.org/licenses/by-nd/4.0/
1663138250		http://ucjeps.berkeley.edu/consortium/data_use_terms.html																								http://ucjeps.berkeley.edu/cgi-bin/new_detail.pl?UCR191053&related=yes										CC_BY_NC_4_0						http://ucjeps.berkeley.edu/cgi-bin/new_detail.pl?UCR191053&related=yes				https://creativecommons.org/licenses/by-nd/4.0/
1663138218		http://ucjeps.berkeley.edu/consortium/data_use_terms.html																								http://ucjeps.berkeley.edu/cgi-bin/new_detail.pl?UCR190990&related=yes										CC_BY_NC_4_0						http://ucjeps.berkeley.edu/cgi-bin/new_detail.pl?UCR190990&related=yes				https://creativecommons.org/licenses/by-nd/4.0/
1663137855		http://ucjeps.berkeley.edu/consortium/data_use_terms.html																								http://ucjeps.berkeley.edu/cgi-bin/new_detail.pl?UCR190656&related=yes										CC_BY_NC_4_0						http://ucjeps.berkeley.edu/cgi-bin/new_detail.pl?UCR190656&related=yes				https://creativecommons.org/licenses/by-nd/4.0/
1663136001		http://ucjeps.berkeley.edu/consortium/data_use_terms.html																								http://ucjeps.berkeley.edu/cgi-bin/new_detail.pl?UCR188779&related=yes										CC_BY_NC_4_0						http://ucjeps.berkeley.edu/cgi-bin/new_detail.pl?UCR188779&related=yes				https://creativecommons.org/licenses/by-nd/4.0/
1663132805		http://ucjeps.berkeley.edu/consortium/data_use_terms.html																								http://ucjeps.berkeley.edu/cgi-bin/new_detail.pl?UCR182847&related=yes										CC_BY_NC_4_0						http://ucjeps.berkeley.edu/cgi-bin/new_detail.pl?UCR182847&related=yes				https://creativecommons.org/licenses/by-nd/4.0/
1663132134		http://ucjeps.berkeley.edu/consortium/data_use_terms.html																								http://ucjeps.berkeley.edu/cgi-bin/new_detail.pl?UCR182141&related=yes										CC_BY_NC_4_0						http://ucjeps.berkeley.edu/cgi-bin/new_detail.pl?UCR182141&related=yes				https://creativecommons.org/licenses/by-nd/4.0/
1663130600		http://ucjeps.berkeley.edu/consortium/data_use_terms.html																								http://ucjeps.berkeley.edu/cgi-bin/new_detail.pl?UCR179788&related=yes										CC_BY_NC_4_0						http://ucjeps.berkeley.edu/cgi-bin/new_detail.pl?UCR179788&related=yes				https://creativecommons.org/licenses/by-nd/4.0/
1663127060		http://ucjeps.berkeley.edu/consortium/data_use_terms.html																								http://ucjeps.berkeley.edu/cgi-bin/new_detail.pl?UCR175048&related=yes										CC_BY_NC_4_0						http://ucjeps.berkeley.edu/cgi-bin/new_detail.pl?UCR175048&related=yes				https://creativecommons.org/licenses/by-nd/4.0/
1663126647		http://ucjeps.berkeley.edu/consortium/data_use_terms.html																								http://ucjeps.berkeley.edu/cgi-bin/new_detail.pl?UCR174344&related=yes										CC_BY_NC_4_0						http://ucjeps.berkeley.edu/cgi-bin/new_detail.pl?UCR174344&related=yes				https://creativecommons.org/licenses/by-nd/4.0/
1663126398		http://ucjeps.berkeley.edu/consortium/data_use_terms.html																								http://ucjeps.berkeley.edu/cgi-bin/new_detail.pl?UCR174111&related=yes										CC_BY_NC_4_0						http://ucjeps.berkeley.edu/cgi-bin/new_detail.pl?UCR174111&related=yes				https://creativecommons.org/licenses/by-nd/4.0/
1663125030		http://ucjeps.berkeley.edu/consortium/data_use_terms.html																								http://ucjeps.berkeley.edu/cgi-bin/new_detail.pl?UCR171691&related=yes										CC_BY_NC_4_0						http://ucjeps.berkeley.edu/cgi-bin/new_detail.pl?UCR171691&related=yes				https://creativecommons.org/licenses/by-nd/4.0/
1663124884		http://ucjeps.berkeley.edu/consortium/data_use_terms.html																								http://ucjeps.berkeley.edu/cgi-bin/new_detail.pl?UCR171517&related=yes										CC_BY_NC_4_0						http://ucjeps.berkeley.edu/cgi-bin/new_detail.pl?UCR171517&related=yes				https://creativecommons.org/licenses/by-nd/4.0/
1663124828		http://ucjeps.berkeley.edu/consortium/data_use_terms.html																								http://ucjeps.berkeley.edu/cgi-bin/new_detail.pl?UCR171486&related=yes										CC_BY_NC_4_0						http://ucjeps.berkeley.edu/cgi-bin/new_detail.pl?UCR171486&related=yes				https://creativecommons.org/licenses/by-nd/4.0/
1663124722		http://ucjeps.berkeley.edu/consortium/data_use_terms.html																								http://ucjeps.berkeley.edu/cgi-bin/new_detail.pl?UCR171315&related=yes										CC_BY_NC_4_0						http://ucjeps.berkeley.edu/cgi-bin/new_detail.pl?UCR171315&related=yes				https://creativecommons.org/licenses/by-nd/4.0/
1663121960		http://ucjeps.berkeley.edu/consortium/data_use_terms.html																								http://ucjeps.berkeley.edu/cgi-bin/new_detail.pl?UCR16648&related=yes										CC_BY_NC_4_0						http://ucjeps.berkeley.edu/cgi-bin/new_detail.pl?UCR16648&related=yes				https://creativecommons.org/licenses/by-nd/4.0/
1663121934		http://ucjeps.berkeley.edu/consortium/data_use_terms.html																								http://ucjeps.berkeley.edu/cgi-bin/new_detail.pl?UCR16649&related=yes										CC_BY_NC_4_0						http://ucjeps.berkeley.edu/cgi-bin/new_detail.pl?UCR16649&related=yes				https://creativecommons.org/licenses/by-nd/4.0/
1663120153		http://ucjeps.berkeley.edu/consortium/data_use_terms.html																								http://ucjeps.berkeley.edu/cgi-bin/new_detail.pl?UCR163337&related=yes										CC_BY_NC_4_0						http://ucjeps.berkeley.edu/cgi-bin/new_detail.pl?UCR163337&related=yes				https://creativecommons.org/licenses/by-nd/4.0/
1663119899		http://ucjeps.berkeley.edu/consortium/data_use_terms.html																								http://ucjeps.berkeley.edu/cgi-bin/new_detail.pl?UCR163005&related=yes										CC_BY_NC_4_0						http://ucjeps.berkeley.edu/cgi-bin/new_detail.pl?UCR163005&related=yes				https://creativecommons.org/licenses/by-nd/4.0/
1663118734		http://ucjeps.berkeley.edu/consortium/data_use_terms.html																								http://ucjeps.berkeley.edu/cgi-bin/new_detail.pl?UCR161425&related=yes										CC_BY_NC_4_0						http://ucjeps.berkeley.edu/cgi-bin/new_detail.pl?UCR161425&related=yes				https://creativecommons.org/licenses/by-nd/4.0/
1663117559		http://ucjeps.berkeley.edu/consortium/data_use_terms.html																								http://ucjeps.berkeley.edu/cgi-bin/new_detail.pl?UCR159728&related=yes										CC_BY_NC_4_0						http://ucjeps.berkeley.edu/cgi-bin/new_detail.pl?UCR159728&related=yes				https://creativecommons.org/licenses/by-nd/4.0/
1663116888		http://ucjeps.berkeley.edu/consortium/data_use_terms.html																								http://ucjeps.berkeley.edu/cgi-bin/new_detail.pl?UCR158995&related=yes										CC_BY_NC_4_0						http://ucjeps.berkeley.edu/cgi-bin/new_detail.pl?UCR158995&related=yes				https://creativecommons.org/licenses/by-nd/4.0/
1663116660		http://ucjeps.berkeley.edu/consortium/data_use_terms.html																								http://ucjeps.berkeley.edu/cgi-bin/new_detail.pl?UCR158742&related=yes										CC_BY_NC_4_0						http://ucjeps.berkeley.edu/cgi-bin/new_detail.pl?UCR158742&related=yes				https://creativecommons.org/licenses/by-nd/4.0/
1663115272		http://ucjeps.berkeley.edu/consortium/data_use_terms.html																								http://ucjeps.berkeley.edu/cgi-bin/new_detail.pl?UCR157215&related=yes										CC_BY_NC_4_0						http://ucjeps.berkeley.edu/cgi-bin/new_detail.pl?UCR157215&related=yes				https://creativecommons.org/licenses/by-nd/4.0/
1663115191		http://ucjeps.berkeley.edu/consortium/data_use_terms.html																								http://ucjeps.berkeley.edu/cgi-bin/new_detail.pl?UCR157086&related=yes										CC_BY_NC_4_0						http://ucjeps.berkeley.edu/cgi-bin/new_detail.pl?UCR157086&related=yes				https://creativecommons.org/licenses/by-nd/4.0/
1663115126		http://ucjeps.berkeley.edu/consortium/data_use_terms.html																								http://ucjeps.berkeley.edu/cgi-bin/new_detail.pl?UCR157065&related=yes										CC_BY_NC_4_0						http://ucjeps.berkeley.edu/cgi-bin/new_detail.pl?UCR157065&related=yes				https://creativecommons.org/licenses/by-nd/4.0/
1663114662		http://ucjeps.berkeley.edu/consortium/data_use_terms.html																								http://ucjeps.berkeley.edu/cgi-bin/new_detail.pl?UCR156450&related=yes										CC_BY_NC_4_0						http://ucjeps.berkeley.edu/cgi-bin/new_detail.pl?UCR156450&related=yes				https://creativecommons.org/licenses/by-nd/4.0/
1663114212		http://ucjeps.berkeley.edu/consortium/data_use_terms.html																								http://ucjeps.berkeley.edu/cgi-bin/new_detail.pl?UCR155694&related=yes										CC_BY_NC_4_0						http://ucjeps.berkeley.edu/cgi-bin/new_detail.pl?UCR155694&related=yes				https://creativecommons.org/licenses/by-nd/4.0/
1663113797		http://ucjeps.berkeley.edu/consortium/data_use_terms.html																								http://ucjeps.berkeley.edu/cgi-bin/new_detail.pl?UCR155077&related=yes										CC_BY_NC_4_0						http://ucjeps.berkeley.edu/cgi-bin/new_detail.pl?UCR155077&related=yes				https://creativecommons.org/licenses/by-nd/4.0/
1663113706		http://ucjeps.berkeley.edu/consortium/data_use_terms.html																								http://ucjeps.berkeley.edu/cgi-bin/new_detail.pl?UCR155003&related=yes										CC_BY_NC_4_0						http://ucjeps.berkeley.edu/cgi-bin/new_detail.pl?UCR155003&related=yes				https://creativecommons.org/licenses/by-nd/4.0/
1663113681		http://ucjeps.berkeley.edu/consortium/data_use_terms.html																								http://ucjeps.berkeley.edu/cgi-bin/new_detail.pl?UCR154940&related=yes										CC_BY_NC_4_0						http://ucjeps.berkeley.edu/cgi-bin/new_detail.pl?UCR154940&related=yes				https://creativecommons.org/licenses/by-nd/4.0/
1663113658		http://ucjeps.berkeley.edu/consortium/data_use_terms.html																								http://ucjeps.berkeley.edu/cgi-bin/new_detail.pl?UCR154861&related=yes										CC_BY_NC_4_0						http://ucjeps.berkeley.edu/cgi-bin/new_detail.pl?UCR154861&related=yes				https://creativecommons.org/licenses/by-nd/4.0/
1663113044		http://ucjeps.berkeley.edu/consortium/data_use_terms.html																								http://ucjeps.berkeley.edu/cgi-bin/new_detail.pl?UCR154203&related=yes										CC_BY_NC_4_0						http://ucjeps.berkeley.edu/cgi-bin/new_detail.pl?UCR154203&related=yes				https://creativecommons.org/licenses/by-nd/4.0/
1663112536		http://ucjeps.berkeley.edu/consortium/data_use_terms.html																								http://ucjeps.berkeley.edu/cgi-bin/new_detail.pl?UCR153374&related=yes										CC_BY_NC_4_0						http://ucjeps.berkeley.edu/cgi-bin/new_detail.pl?UCR153374&related=yes				https://creativecommons.org/licenses/by-nd/4.0/
1663112414		http://ucjeps.berkeley.edu/consortium/data_use_terms.html																								http://ucjeps.berkeley.edu/cgi-bin/new_detail.pl?UCR152953&related=yes										CC_BY_NC_4_0						http://ucjeps.berkeley.edu/cgi-bin/new_detail.pl?UCR152953&related=yes				https://creativecommons.org/licenses/by-nd/4.0/
1663112201		http://ucjeps.berkeley.edu/consortium/data_use_terms.html																								http://ucjeps.berkeley.edu/cgi-bin/new_detail.pl?UCR152642&related=yes										CC_BY_NC_4_0						http://ucjeps.berkeley.edu/cgi-bin/new_detail.pl?UCR152642&related=yes				https://creativecommons.org/licenses/by-nd/4.0/
1663112125		http://ucjeps.berkeley.edu/consortium/data_use_terms.html																								http://ucjeps.berkeley.edu/cgi-bin/new_detail.pl?UCR152651&related=yes										CC_BY_NC_4_0						http://ucjeps.berkeley.edu/cgi-bin/new_detail.pl?UCR152651&related=yes				https://creativecommons.org/licenses/by-nd/4.0/
1663108899		http://ucjeps.berkeley.edu/consortium/data_use_terms.html																								http://ucjeps.berkeley.edu/cgi-bin/new_detail.pl?UCR146904&related=yes										CC_BY_NC_4_0						http://ucjeps.berkeley.edu/cgi-bin/new_detail.pl?UCR146904&related=yes				https://creativecommons.org/licenses/by-nd/4.0/
1663108237		http://ucjeps.berkeley.edu/consortium/data_use_terms.html																								http://ucjeps.berkeley.edu/cgi-bin/new_detail.pl?UCR146029&related=yes										CC_BY_NC_4_0						http://ucjeps.berkeley.edu/cgi-bin/new_detail.pl?UCR146029&related=yes				https://creativecommons.org/licenses/by-nd/4.0/
1663106735		http://ucjeps.berkeley.edu/consortium/data_use_terms.html																								http://ucjeps.berkeley.edu/cgi-bin/new_detail.pl?UCR143246&related=yes										CC_BY_NC_4_0						http://ucjeps.berkeley.edu/cgi-bin/new_detail.pl?UCR143246&related=yes				https://creativecommons.org/licenses/by-nd/4.0/
1663105036		http://ucjeps.berkeley.edu/consortium/data_use_terms.html																								http://ucjeps.berkeley.edu/cgi-bin/new_detail.pl?UCR140807&related=yes										CC_BY_NC_4_0						http://ucjeps.berkeley.edu/cgi-bin/new_detail.pl?UCR140807&related=yes				https://creativecommons.org/licenses/by-nd/4.0/
1663103744		http://ucjeps.berkeley.edu/consortium/data_use_terms.html																								http://ucjeps.berkeley.edu/cgi-bin/new_detail.pl?UCR139040&related=yes										CC_BY_NC_4_0						http://ucjeps.berkeley.edu/cgi-bin/new_detail.pl?UCR139040&related=yes				https://creativecommons.org/licenses/by-nd/4.0/
1663103486		http://ucjeps.berkeley.edu/consortium/data_use_terms.html																								http://ucjeps.berkeley.edu/cgi-bin/new_detail.pl?UCR13872&related=yes										CC_BY_NC_4_0						http://ucjeps.berkeley.edu/cgi-bin/new_detail.pl?UCR13872&related=yes				https://creativecommons.org/licenses/by-nd/4.0/
1663101936		http://ucjeps.berkeley.edu/consortium/data_use_terms.html																								http://ucjeps.berkeley.edu/cgi-bin/new_detail.pl?UCR136560&related=yes										CC_BY_NC_4_0						http://ucjeps.berkeley.edu/cgi-bin/new_detail.pl?UCR136560&related=yes				https://creativecommons.org/licenses/by-nd/4.0/
1663101632		http://ucjeps.berkeley.edu/consortium/data_use_terms.html																								http://ucjeps.berkeley.edu/cgi-bin/new_detail.pl?UCR136119&related=yes										CC_BY_NC_4_0						http://ucjeps.berkeley.edu/cgi-bin/new_detail.pl?UCR136119&related=yes				https://creativecommons.org/licenses/by-nd/4.0/
1663101318		http://ucjeps.berkeley.edu/consortium/data_use_terms.html																								http://ucjeps.berkeley.edu/cgi-bin/new_detail.pl?UCR135753&related=yes										CC_BY_NC_4_0						http://ucjeps.berkeley.edu/cgi-bin/new_detail.pl?UCR135753&related=yes				https://creativecommons.org/licenses/by-nd/4.0/
1663101100		http://ucjeps.berkeley.edu/consortium/data_use_terms.html																								http://ucjeps.berkeley.edu/cgi-bin/new_detail.pl?UCR134690&related=yes										CC_BY_NC_4_0						http://ucjeps.berkeley.edu/cgi-bin/new_detail.pl?UCR134690&related=yes				https://creativecommons.org/licenses/by-nd/4.0/
1663101059		http://ucjeps.berkeley.edu/consortium/data_use_terms.html																								http://ucjeps.berkeley.edu/cgi-bin/new_detail.pl?UCR134713&related=yes										CC_BY_NC_4_0						http://ucjeps.berkeley.edu/cgi-bin/new_detail.pl?UCR134713&related=yes				https://creativecommons.org/licenses/by-nd/4.0/
1663100409		http://ucjeps.berkeley.edu/consortium/data_use_terms.html																								http://ucjeps.berkeley.edu/cgi-bin/new_detail.pl?UCR133676&related=yes										CC_BY_NC_4_0						http://ucjeps.berkeley.edu/cgi-bin/new_detail.pl?UCR133676&related=yes				https://creativecommons.org/licenses/by-nd/4.0/
1663099256		http://ucjeps.berkeley.edu/consortium/data_use_terms.html																								http://ucjeps.berkeley.edu/cgi-bin/new_detail.pl?UCR132202&related=yes										CC_BY_NC_4_0						http://ucjeps.berkeley.edu/cgi-bin/new_detail.pl?UCR132202&related=yes				https://creativecommons.org/licenses/by-nd/4.0/
1663099189		http://ucjeps.berkeley.edu/consortium/data_use_terms.html																								http://ucjeps.berkeley.edu/cgi-bin/new_detail.pl?UCR132017&related=yes										CC_BY_NC_4_0						http://ucjeps.berkeley.edu/cgi-bin/new_detail.pl?UCR132017&related=yes				https://creativecommons.org/licenses/by-nd/4.0/
1663098725		http://ucjeps.berkeley.edu/consortium/data_use_terms.html																								http://ucjeps.berkeley.edu/cgi-bin/new_detail.pl?UCR131442&related=yes										CC_BY_NC_4_0						http://ucjeps.berkeley.edu/cgi-bin/new_detail.pl?UCR131442&related=yes				https://creativecommons.org/licenses/by-nd/4.0/
1663098172		http://ucjeps.berkeley.edu/consortium/data_use_terms.html																								http://ucjeps.berkeley.edu/cgi-bin/new_detail.pl?UCR130606&related=yes										CC_BY_NC_4_0						http://ucjeps.berkeley.edu/cgi-bin/new_detail.pl?UCR130606&related=yes				https://creativecommons.org/licenses/by-nd/4.0/
1663096591		http://ucjeps.berkeley.edu/consortium/data_use_terms.html																								http://ucjeps.berkeley.edu/cgi-bin/new_detail.pl?UCR127981&related=yes										CC_BY_NC_4_0						http://ucjeps.berkeley.edu/cgi-bin/new_detail.pl?UCR127981&related=yes				https://creativecommons.org/licenses/by-nd/4.0/
1663095618		http://ucjeps.berkeley.edu/consortium/data_use_terms.html																								http://ucjeps.berkeley.edu/cgi-bin/new_detail.pl?UCR126922&related=yes										CC_BY_NC_4_0						http://ucjeps.berkeley.edu/cgi-bin/new_detail.pl?UCR126922&related=yes				https://creativecommons.org/licenses/by-nd/4.0/
1663095276		http://ucjeps.berkeley.edu/consortium/data_use_terms.html																								http://ucjeps.berkeley.edu/cgi-bin/new_detail.pl?UCR126543&related=yes										CC_BY_NC_4_0						http://ucjeps.berkeley.edu/cgi-bin/new_detail.pl?UCR126543&related=yes				https://creativecommons.org/licenses/by-nd/4.0/
1663092983		http://ucjeps.berkeley.edu/consortium/data_use_terms.html																								http://ucjeps.berkeley.edu/cgi-bin/new_detail.pl?UCR123376&related=yes										CC_BY_NC_4_0						http://ucjeps.berkeley.edu/cgi-bin/new_detail.pl?UCR123376&related=yes				https://creativecommons.org/licenses/by-nd/4.0/
1663092257		http://ucjeps.berkeley.edu/consortium/data_use_terms.html																								http://ucjeps.berkeley.edu/cgi-bin/new_detail.pl?UCR122477&related=yes										CC_BY_NC_4_0						http://ucjeps.berkeley.edu/cgi-bin/new_detail.pl?UCR122477&related=yes				https://creativecommons.org/licenses/by-nd/4.0/
1663090416		http://ucjeps.berkeley.edu/consortium/data_use_terms.html																								http://ucjeps.berkeley.edu/cgi-bin/new_detail.pl?UCR12014&related=yes										CC_BY_NC_4_0						http://ucjeps.berkeley.edu/cgi-bin/new_detail.pl?UCR12014&related=yes				https://creativecommons.org/licenses/by-nd/4.0/
1663087525		http://ucjeps.berkeley.edu/consortium/data_use_terms.html																								http://ucjeps.berkeley.edu/cgi-bin/new_detail.pl?UCR115779&related=yes										CC_BY_NC_4_0						http://ucjeps.berkeley.edu/cgi-bin/new_detail.pl?UCR115779&related=yes				https://creativecommons.org/licenses/by-nd/4.0/
1663087103		http://ucjeps.berkeley.edu/consortium/data_use_terms.html																								http://ucjeps.berkeley.edu/cgi-bin/new_detail.pl?UCR114829&related=yes										CC_BY_NC_4_0						http://ucjeps.berkeley.edu/cgi-bin/new_detail.pl?UCR114829&related=yes				https://creativecommons.org/licenses/by-nd/4.0/
1663086378		http://ucjeps.berkeley.edu/consortium/data_use_terms.html																								http://ucjeps.berkeley.edu/cgi-bin/new_detail.pl?UCR113978&related=yes										CC_BY_NC_4_0						http://ucjeps.berkeley.edu/cgi-bin/new_detail.pl?UCR113978&related=yes				https://creativecommons.org/licenses/by-nd/4.0/
1663082353		http://ucjeps.berkeley.edu/consortium/data_use_terms.html																								http://ucjeps.berkeley.edu/cgi-bin/new_detail.pl?UCR107317&related=yes										CC_BY_NC_4_0						http://ucjeps.berkeley.edu/cgi-bin/new_detail.pl?UCR107317&related=yes				https://creativecommons.org/licenses/by-nd/4.0/
1663079314		http://ucjeps.berkeley.edu/consortium/data_use_terms.html																								http://ucjeps.berkeley.edu/cgi-bin/new_detail.pl?UCR102025&related=yes										CC_BY_NC_4_0						http://ucjeps.berkeley.edu/cgi-bin/new_detail.pl?UCR102025&related=yes				https://creativecommons.org/licenses/by-nd/4.0/
1663072966		http://ucjeps.berkeley.edu/consortium/data_use_terms.html																								http://ucjeps.berkeley.edu/cgi-bin/new_detail.pl?UCD94812&related=yes										CC_BY_NC_4_0						http://ucjeps.berkeley.edu/cgi-bin/new_detail.pl?UCD94812&related=yes				https://creativecommons.org/licenses/by-nd/4.0/
1663063574		http://ucjeps.berkeley.edu/consortium/data_use_terms.html																								http://ucjeps.berkeley.edu/cgi-bin/new_detail.pl?UCD84667&related=yes										CC_BY_NC_4_0						http://ucjeps.berkeley.edu/cgi-bin/new_detail.pl?UCD84667&related=yes				https://creativecommons.org/licenses/by-nd/4.0/
1663062713		http://ucjeps.berkeley.edu/consortium/data_use_terms.html																								http://ucjeps.berkeley.edu/cgi-bin/new_detail.pl?UCD83667&related=yes										CC_BY_NC_4_0						http://ucjeps.berkeley.edu/cgi-bin/new_detail.pl?UCD83667&related=yes				https://creativecommons.org/licenses/by-nd/4.0/
1663061900		http://ucjeps.berkeley.edu/consortium/data_use_terms.html																								http://ucjeps.berkeley.edu/cgi-bin/new_detail.pl?UCD82712&related=yes										CC_BY_NC_4_0						http://ucjeps.berkeley.edu/cgi-bin/new_detail.pl?UCD82712&related=yes				https://creativecommons.org/licenses/by-nd/4.0/
1663061243		http://ucjeps.berkeley.edu/consortium/data_use_terms.html																								http://ucjeps.berkeley.edu/cgi-bin/new_detail.pl?UCD81593&related=yes										CC_BY_NC_4_0						http://ucjeps.berkeley.edu/cgi-bin/new_detail.pl?UCD81593&related=yes				https://creativecommons.org/licenses/by-nd/4.0/
1663060920		http://ucjeps.berkeley.edu/consortium/data_use_terms.html																								http://ucjeps.berkeley.edu/cgi-bin/new_detail.pl?UCD81003&related=yes										CC_BY_NC_4_0						http://ucjeps.berkeley.edu/cgi-bin/new_detail.pl?UCD81003&related=yes				https://creativecommons.org/licenses/by-nd/4.0/
1663060665		http://ucjeps.berkeley.edu/consortium/data_use_terms.html																								http://ucjeps.berkeley.edu/cgi-bin/new_detail.pl?UCD80683&related=yes										CC_BY_NC_4_0						http://ucjeps.berkeley.edu/cgi-bin/new_detail.pl?UCD80683&related=yes				https://creativecommons.org/licenses/by-nd/4.0/
1663059184		http://ucjeps.berkeley.edu/consortium/data_use_terms.html																								http://ucjeps.berkeley.edu/cgi-bin/new_detail.pl?UCD77512&related=yes										CC_BY_NC_4_0						http://ucjeps.berkeley.edu/cgi-bin/new_detail.pl?UCD77512&related=yes				https://creativecommons.org/licenses/by-nd/4.0/
1663056900		http://ucjeps.berkeley.edu/consortium/data_use_terms.html																								http://ucjeps.berkeley.edu/cgi-bin/new_detail.pl?UCD70806&related=yes										CC_BY_NC_4_0						http://ucjeps.berkeley.edu/cgi-bin/new_detail.pl?UCD70806&related=yes				https://creativecommons.org/licenses/by-nd/4.0/
1663056059		http://ucjeps.berkeley.edu/consortium/data_use_terms.html																								http://ucjeps.berkeley.edu/cgi-bin/new_detail.pl?UCD67342&related=yes										CC_BY_NC_4_0						http://ucjeps.berkeley.edu/cgi-bin/new_detail.pl?UCD67342&related=yes				https://creativecommons.org/licenses/by-nd/4.0/
[truncated: 18,724 more rows]
[truncated: 185 more columns]
